# Supplementary material for: Effect of high night temperature on storage lipids and transcriptome changes in developing seeds of oilseed rape
Source: J Exp Bot. 2018 Feb 6;69(7):1721–33. doi: 10.1093/jxb/ery004 (PMC5888911; doi:10.1093/jxb/ery004)
Supplement: Supporting Information Data S1-S21 [file ery004_suppl_supporting_information_data_s1-s21.xls]

## Sheet: Tabale S1
Table S1 Gene numbers and read coverage of samples defined in Table 1 mapped against the reference genome of oilseed rape (Brassica napus L.)
	Treatments	Gene number (0%-80%)	Gene number (80%-90%)	Gene number (90%-100%)
A1	JR-high NT-14:00 (1)	23901 (40.3%)	7089 (11.9%)	28333 (47.8%)
A2	JR-high NT-14:00 (2)	22120 (37.3%)	6920 (11.6%)	30366 (51.1%)
B1	JR-high NT-5:00 (1)	22997 (38.1%)	7147 (11.9%)	30131 (50.0%)
B2	JR-high NT-5:00 (2)	22269 (36.1%)	6958 (11.3%)	32498 (52.6%)
C1	JR-low NT-14:00 (1)	22731 (38.2%)	7039 (11.8%)	29802 (50.0%)
C2	JR-low NT-14:00 (2)	23044 (38.3%)	6912 (11.5%)	30213 (50.2%)
D1	JR-low NT-5:00 (1)	21253 (35.3%)	6694 (11.1%)	32238 53.6%)
D2	JR-low NT-5:00 (2)	25190 (43.6%)	7070 (12.2%)	25523 (44.2%)
E1	ZY-high NT-14:00 (1)	23803 (39.5%)	7129 (11.9%)	29198 (48.6%)
E2	ZY-high NT-14:00 (2)	23517 (39.9%)	7177 (12.2%)	28270 (47.9%)
F1	ZY-high NT-5:00 (1)	21570 (34.2%)	6835 (10.8%)	34686 (55.0%)
F2	ZY-high NT-5:00 (2)	25128 (43.1%)	7094 (12.2%)	26057 (44.7%)
G1	ZY-low NT-14:00 (1)	21946 (35.5%)	6880 (11.2%)	32877 (53.3%)
G2	ZY-low NT-14:00 (2)	23398 (38.9%)	7010 (11.7%)	29694 (49.4%)
H1	ZY-low NT-5:00 (1)	22740 (37.1%)	7287 (11.9%)	31269 (51.0%)
H2	ZY-low NT-5:00 (2)	22585 (36.3%)	7189 (11.6%)	32392 (52.1%)
Note: Two repetitios each for the eight treatments A to H

## Sheet: Table S2
Table S2. Gene IDs in SBC1 and their expressional differences among treatments A –H, as shown in Figure 4.
	A	B	C	D	E	F	G	H
BnaC01g43250D	690.505	4740.56	3289.35	846.343	6373.81	15888.8	4670.32	1208.98
BnaA01g08350D	49.9666	685.979	792.524	58.3069	2836.75	12411.7	534.124	259.984
BnaC01g09900D	11.2948	245.151	776.22	72.2037	2408.62	12000.6	691.519	274.629

## Sheet: Table S3
Table S3. Gene IDs in SBC2 and their expressional differences among treatments A –H, as shown in Figure 4.
	A	B	C	D	E	F	G	H
BnaC07g18750D	1323.67	2209.44	282.179	902.473	3326.95	2228.37	1789.93	3612
BnaA09g40100D	1242.39	1859.85	118.805	354.422	2451.53	1930.11	1605.8	1527.29
BnaA04g20150D	1175.46	581.134	1594.54	278.428	2611.67	562.697	1511.48	185.948
BnaA07g07560D	1061.11	1875.23	1552.43	1058.6	1826.06	1532.79	1885.78	833.815
BnaC03g59520D	888.046	2030.06	1017.39	881.2	1115.86	1204.37	1130.04	567.542
BnaC05g22880D	734.156	1297.47	822.632	623.082	1636.08	1419.69	1894.37	684.638
BnaC04g30640D	1277.36	3310.65	1189.91	1950.56	2782.4	1868.02	2165.37	3261.86
BnaA09g22540D	861.848	1074.1	838.202	584.044	1265.02	924.407	1654.87	673.147
BnaA01g27710D	925.333	1254.08	916.14	908.686	3160.36	2273.86	1112.04	1113.44
BnaA02g01450D	527.158	1076.94	407.129	903.426	1891.67	1448.71	386.38	421.798
BnaC04g30870D	652.636	1395.46	645.675	648.825	1167.97	988.745	1048.53	713.668
BnaA04g08640D	611.92	1322.6	618.745	604.12	1177.38	1073.6	1127.42	814.541
BnaA03g20420D	253.892	1176.2	667.59	346.756	753.196	1547.35	1331.8	653.006
BnaA08g17660D	314.523	678.43	414.642	330.421	1217.32	1457.05	1378.89	721.301
BnaA01g16180D	190.247	1245.97	1281.01	223.939	1264.55	2781.97	1846.37	339.678
BnaC02g10060D	380.7	136.296	439.08	579.549	1405.64	870.661	1283.85	1484.36
BnaC09g52200D	227.733	333.62	398.373	802.232	1745.57	995.284	1027.27	987.937
BnaC03g08840D	125.849	959.477	743.425	228.372	749.25	2135.85	2177.49	749.409
BnaC08g32440D	7.15765	11.8497	97.3641	4.85371	2068.88	1047.47	1474.54	1187.72

## Sheet: Table S4
Table S4. Gene IDs in SBC3 and their expressional differences among treatments A –H, as shown in Figure 4.
	A	B	C	D	E	F	G	H
BnaA06g40240D	8178.83	7076.95	3295.22	8761.66	7870.76	4652.38	3378.54	5929.64
BnaA05g18870D	4502.61	1616.07	3066.49	3412.34	1654.24	1074.42	1232.2	2656.47
BnaA01g11800D	4478.61	2157.34	4261.63	4403.95	2190.1	2098.44	2484.17	2293.7
BnaC01g13370D	3677.05	1318.24	3646.28	3265.49	1656.41	1729.75	2142.51	1968.56

## Sheet: Table S5
Table S5. Gene IDs in SBC4 and their expressional differences among treatments A –H, as shown in Figure 4.
	A	B	C	D	E	F	G	H
BnaA05g28470D	290.164	472.482	153.147	220.655	505.267	566.106	381.023	262.733
BnaC04g10780D	769.586	493.639	643.265	318.665	978.485	420.328	1148.78	277.193
BnaAnng22920D	690.079	408.068	936.022	155.938	801.486	313.753	2071.91	189.415
BnaC03g18980D	630.771	297.046	820.355	156.153	1092.49	291.904	1550.74	157.452
BnaA09g47450D	292.341	200.013	339.492	267.256	1011.1	595.373	331.493	402.927
BnaC06g37860D	363.82	782.005	530.152	483.211	512.777	473.815	460.235	324.516
BnaC03g24420D	254.763	1128.51	581.824	310.639	444.273	988.789	961.138	366.982
BnaA04g24790D	206.537	432.98	157.604	130.097	503.07	457.458	480.003	307.504
BnaC07g27090D	109.336	305.716	292.296	98.2917	353.921	612.073	620.827	282.609
BnaC03g36310D	272.237	683.374	178.423	367.55	634.859	370.902	432.721	710.408
BnaC05g12070D	297.252	437.903	303.581	233.824	647.734	384.494	668.891	241.529
BnaA06g29670D	84.4862	318.657	263.048	82.1028	267.527	512.646	476.958	236.592
BnaC06g20160D	489.77	493.285	444.665	315.623	1144.26	705.239	880.167	363.23
BnaAnng00160D	206.76	154.072	387.56	162.342	790.877	523.547	1074.65	306.793
BnaCnng30140D	85.9361	200.251	310.357	42.9522	439.306	484.024	533.338	413.053
BnaC09g07990D	190.679	326.941	224.484	173.611	582.544	423.885	491.71	210.48
BnaC04g03030D	117.703	564.396	261.232	146.758	254.047	565.909	426.538	165.611
BnaC02g32980D	240.607	651.845	241.835	372.073	525.599	427.626	575.37	775.182
BnaC03g32430D	47.2706	250.914	280.136	47.6978	367.036	733.995	392.814	161.536
BnaA02g24090D	245.849	818.158	335.209	489.15	708.753	429.728	642.447	779.281
BnaAnng35580D	187.352	449.663	38.6336	221.487	312.73	587.419	92.9804	740.618
BnaC01g19300D	159.734	688.373	567.431	147.928	686.579	2107.06	765.951	246.636
BnaA02g24080D	201.561	665.083	313.587	399.392	511.521	341.747	518.959	622.885
BnaC03g61870D	36.9324	118.424	137.149	51.6929	240.275	715.988	267.937	142.174
BnaC02g18030D	87.0832	343.606	209.612	145.387	736.716	775.737	626.576	511.456
BnaC07g40770D	64.37	509.51	337.889	77.8119	304.944	1380.79	4.26161	1.7838
BnaC02g37030D	50.4548	285.877	267.408	57.8861	449.799	1116.48	354.8	199.111
BnaC04g45790D	66.4418	335.373	266.973	39.5832	281.651	667.252	370.512	179.486
BnaC05g14950D	37.8133	93.0949	91.7255	101.582	614.923	428.363	356.123	137.743
BnaC07g39370D	40.8232	261.547	236.782	50.5666	433.173	1083.36	252.124	233.2
BnaC07g21510D	92.575	297.682	181.621	89.239	389.061	513.756	279.494	216.213
BnaA02g29000D	29.6983	246.458	210.228	42.7734	360.95	1095.01	240.515	197.489
BnaC01g19330D	32.2135	406.735	313.09	61.7245	938.892	1903.08	519.882	158.458
BnaA01g14480D	32.6081	189.277	117.443	46.5214	304.153	612.608	209.832	132.023
BnaA01g10520D	54.3175	235.318	17.0084	7.49841	561.642	684.257	292.268	200.168
BnaC04g32530D	16.1277	181.809	161.048	33.7706	341.714	1092.31	209.902	170.112
BnaC09g03710D	10.7558	198.281	185.372	23.9477	284.619	915.641	185.061	21.5317
BnaA02g22500D	8.24963	49.6011	59.3483	14.04	142.907	949.818	24.2693	20.6541
BnaA02g13680D	27.7049	218.802	150.798	32.0106	563.832	746.453	413.325	377.347
BnaA01g16220D	16.6173	225.66	212.707	37.8899	244.805	970.326	381.484	120.265
BnaA03g47170D	10.7817	164.811	163.837	16.669	340.26	962.709	147.556	125.804
BnaA03g48490D	10.9673	104.278	84.5783	13.4648	328.214	1490.66	37.5365	5.22992
BnaA01g16230D	8.11262	91.3895	286.794	14.6239	1061.49	2590.81	921.92	201.733
BnaA08g13680D	0.325421	11.928	41.5844	1.53668	177.169	1530.47	2.25734	2.1336

## Sheet: Table S6 
Table S6. Gene IDs in SBC5 and their expressional differences among treatments A –H, as shown in Figure 4.
	A	B	C	D	E	F	G	H
BnaA01g17200D	410.205	2763.6	2440.05	453.35	1894.53	5386.51	4675.55	1208.16
BnaA08g14540D	290.544	1163.69	1133.76	244.276	1847.69	3427.02	1613.58	935.588
BnaA03g06940D	220.929	1654.91	1353.15	379.77	1410.61	3576.7	3551.28	1208.16
BnaA01g16200D	151.038	1168.26	949.129	175.095	2109.21	4982.43	2393.9	557.184
BnaC01g19310D	129.684	1303.07	952.849	252.807	2655.96	6368.59	1670.77	350.688
BnaA09g02110D	88.7653	951.39	866	127.706	1617.81	5106.72	1384.12	599.282
BnaA10g02240D	12.6136	137.235	353.327	25.8956	1672.22	8022.56	547.256	195.827
BnaC05g02160D	12.4748	205.166	274.132	20.229	917.252	4354.1	276.282	92.7708
BnaC07g48660D	9.61279	239.079	294.259	16.5358	1145.75	5755.14	248.913	93.7133
BnaA06g36310D	3.99293	185.995	198.617	13.737	812.309	4412.55	65.4037	30.725

## Sheet: Table S7
Table S7. Gene IDs in SBC6 and their expressional differences among treatments A –H, as shown in Figure 4.
	A	B	C	D	E	F	G	H
BnaC02g05070D	1044.17	996.92	1072.67	1648.57	917.876	403.815	337.311	376.474
BnaA10g19670D	921.972	735.739	855.79	1287.14	538.43	242.21	224.845	220.617
BnaA09g26570D	1233.17	2873.96	1103.6	963.777	867.436	599.796	950.718	338.046
BnaA03g23380D	1224.29	632.168	910.091	1081.48	412.15	304.692	437.64	608.814
BnaC09g54550D	1465.26	478.474	1172.55	1040.34	583.945	472.141	531.229	614.782
BnaA09g15710D	755.647	932.386	757.764	807.761	417.16	327.948	189.258	164.401
BnaA01g30830D	1090.19	303.894	1079.13	828.527	289.718	36.2758	370.391	578.021
BnaA07g30010D	1339.45	393.426	1083.38	644.834	549.482	397.287	523.436	575.083
BnaC01g35230D	1468.5	1701.59	1234.03	1336.12	239.584	744.993	1036.97	1362.41
BnaC05g05550D	891.733	443.906	966.433	451.491	696.23	393.983	848.359	435.493
BnaA08g04880D	1080.95	471.616	871.067	921.183	586.885	501.949	482.52	994.376
BnaC08g01540D	552.902	423.588	905.727	1210.35	466.464	375.177	445.934	432.722
BnaC01g20930D	798.984	672.063	428.698	933.351	703.311	448.718	499.989	777.632
BnaC03g33640D	1066.24	1543.03	1077.04	956.17	729.836	969.342	578.535	235.421
BnaC08g38960D	1298.32	959.099	1265.4	1596.38	737.513	217.419	228.735	184.154
BnaC05g43050D	1678.93	1162.92	2351.28	5104.36	39.9392	11.6526	9.67995	7.28523
BnaC01g35070D	558.864	958.576	489.999	660.99	278.195	422.137	659.375	549.97
BnaA07g37520D	704.748	806.402	661.511	782.375	803.644	632.775	945.011	496.297
BnaA01g04810D	646.686	981.091	501.357	919.496	59.767	269.612	530.052	711.18
BnaAnng40430D	379.223	1277.2	416.384	697.794	698.116	691.246	904.393	1184.31
BnaA06g38230D	593.742	1349.4	554.722	1050.07	1152.53	859.589	764.366	756.788
BnaA10g29580D	988.957	263.678	1080.07	710.174	206.788	119.09	261.12	493.494

## Sheet: Table S8
Table S8. DEG IDs of samples treated with A and C
GeneID	length	ReadsMeanA	ReadsMeanC	baseMeanA	baseMeanC	log2Ratio(C/A)	Up-Down-Regulation(C/A)	P-value	FDR	Pathway	GO Component	GO Function	GO Process	Blast nr
BnaC07g18750D	1032	45924	9013	43061.8	9458.05	-2.18679	down	1.42008e-34	1.2066e-30	ko04145//Phagosome;ko05323//Rheumatoid arthritis;ko04142//Lysosome;ko04612//Antigen processing and presentation	GO:0000323//lytic vacuole	GO:0070011//peptidase activity, acting on L-amino acid peptides	GO:0010260//organ senescence;GO:0016485//protein processing;GO:0050832//defense response to fungus;GO:0009725//response to hormone stimulus	gi|21666724|gb|AAM73806.1|AF448505_1/0/cysteine proteinase [Brassica napus]
BnaA09g40100D	936	39036.5	3418	36655.6	3617.76	-3.34087	down	1.74094e-53	2.95846e-49	-	-	-	-	gi|15228845|ref|NP_191832.1|/0/uncharacterized protein [Arabidopsis thaliana]
BnaA02g00670D	1434	44914.5	13481	41691.7	14111.6	-1.56288	down	6.01313e-06	0.00143921	ko00903//Limonene and pinene degradation;ko00642//Ethylbenzene degradation;ko00362//Benzoate degradation;ko00240//Pyrimidine metabolism;ko00051//Fructose and mannose metabolism;ko01120//Microbial metabolism in diverse environments;ko01100//Metabolic pathways;ko00627//Aminobenzoate degradation;ko00350//Tyrosine metabolism	GO:0005576//extracellular region	GO:0004175//endopeptidase activity	GO:0035556//intracellular signal transduction;GO:0033554//cellular response to stress;GO:0016485//protein processing;GO:0009814//defense response, incompatible interaction	gi|567172577|ref|XP_006399574.1|/0/hypothetical protein EUTSA_v10013429mg [Eutrema salsugineum]
BnaC01g43250D	543	12484.5	54216.5	11815	58283.7	2.30247	up	0.000128492	0.0185438	-	-	-	-	gi|468018|gb|AAA81907.1|/1.0396e-90/napin [Brassica napus]
BnaA01g17200D	540	7316.5	40137.5	6977.9	42959.7	2.62212	up	3.37752e-07	0.000122119	-	-	-	-	gi|112746|sp|P27740.1|2SSB_BRANA/2.5712e-104/RecName: Full=Napin-B; AltName: Full=1.7S seed storage protein; Contains: RecName: Full=Napin-B small chain; Contains: RecName: Full=Napin-B large chain; Flags: Precursor
BnaA09g38220D	1779	9163.5	3029	8571.88	3215.96	-1.41436	down	2.93706e-15	3.91458e-12	ko00680//Methane metabolism;ko01120//Microbial metabolism in diverse environments;ko01100//Metabolic pathways;ko00720//Carbon fixation pathways in prokaryotes;ko00670//One carbon pool by folate	GO:0043231//intracellular membrane-bounded organelle;GO:0044444//cytoplasmic part	GO:0016646//oxidoreductase activity, acting on the CH-NH group of donors, NAD or NADP as acceptor	GO:0006730//one-carbon metabolic process;GO:0000097//sulfur amino acid biosynthetic process	gi|15232215|ref|NP_191556.1|/0/methylenetetrahydrofolate reductase 1 [Arabidopsis thaliana]
BnaA07g33620D	1014	9035.5	3006.5	8445.02	3146.59	-1.42431	down	4.78382e-15	6.13538e-12	-	GO:0031224//intrinsic to membrane;GO:0043231//intracellular membrane-bounded organelle	GO:0036080;GO:0015165//pyrimidine nucleotide-sugar transmembrane transporter activity	GO:0036079;GO:0015851//nucleobase transport;GO:0015785//UDP-galactose transport	gi|567120190|ref|XP_006390072.1|/0/hypothetical protein EUTSA_v10018828mg [Eutrema salsugineum]
BnaA02g35440D	1650	8580	18681.5	8009.38	19546.2	1.28713	up	1.35018e-13	1.45678e-10	ko05200//Pathways in cancer;ko04626//Plant-pathogen interaction;ko04141//Protein processing in endoplasmic reticulum;ko04621//NOD-like receptor signaling pathway;ko05215//Prostate cancer;ko04914//Progesterone-mediated oocyte maturation;ko04612//Antigen processing and presentation	GO:0031981//nuclear lumen;GO:0005911//cell-cell junction;GO:0016020//membrane;GO:0005576//extracellular region;GO:0009532//plastid stroma;GO:0030312//external encapsulating structure;GO:0044437	GO:0032550;GO:0005515//protein binding;GO:0017111//nucleoside-triphosphatase activity	GO:0031647//regulation of protein stability;GO:0048827//phyllome development;GO:0051592//response to calcium ion;GO:0010118//stomatal movement;GO:0044267//cellular protein metabolic process;GO:0042742//defense response to bacterium;GO:0006970//response to osmotic stress;GO:0090567;GO:0009845//seed germination;GO:0009408//response to heat;GO:0019932//second-messenger-mediated signaling	gi|474401889|gb|EMS66149.1|/0/Heat shock protein 83 [Triticum urartu]
BnaC05g47450D	1062	4568.5	18641	4328	19519	2.17311	up	1.02226e-30	6.94871e-27	ko01120//Microbial metabolism in diverse environments;ko01100//Metabolic pathways;ko01110//Biosynthesis of secondary metabolites;ko00010//Glycolysis / Gluconeogenesis;ko05010//Alzheimer's disease	GO:0031981//nuclear lumen;GO:0005911//cell-cell junction;GO:0009536//plastid;GO:0016020//membrane;GO:0005576//extracellular region;GO:0030312//external encapsulating structure;GO:0044437;GO:0031967	GO:0046914//transition metal ion binding;GO:0016620//oxidoreductase activity, acting on the aldehyde or oxo group of donors, NAD or NADP as acceptor;GO:0000166//nucleotide binding	GO:0051603//proteolysis involved in cellular protein catabolic process;GO:0006007//glucose catabolic process;GO:0006090//pyruvate metabolic process;GO:0009617//response to bacterium;GO:0009791//post-embryonic development;GO:0034285;GO:0000302//response to reactive oxygen species;GO:0048608//reproductive structure development;GO:0006996//organelle organization;GO:0006970//response to osmotic stres…	gi|567203350|ref|XP_006408221.1|/0/hypothetical protein EUTSA_v10021083mg [Eutrema salsugineum]
BnaA03g06940D	561	4133.5	23034.5	3905.79	24773.2	2.66509	up	3.08034e-05	0.00589812	-	-	-	-	gi|112747|sp|P09893.1|2SSE_BRANA/1.19165e-92/RecName: Full=Napin embryo-specific; AltName: Full=1.7S seed storage protein; Contains: RecName: Full=Napin embryo-specific small chain; Contains: RecName: Full=Napin embryo-specific large chain; Flags: Precursor
BnaC03g32430D	2334	3658.5	19912	3476.07	21318.9	2.61661	up	3.6429e-07	0.00012897	-	-	-	-	gi|297828580|ref|XP_002882172.1|/0/predicted protein [Arabidopsis lyrata subsp. lyrata]
BnaA09g12760D	615	4250	1762	3983.05	1887.45	-1.07743	down	1.70496e-08	8.37715e-06	ko00500//Starch and sucrose metabolism;ko01100//Metabolic pathways;ko00040//Pentose and glucuronate interconversions	-	GO:0004857//enzyme inhibitor activity;GO:0052689	GO:0044092//negative regulation of molecular function	gi|30696750|ref|NP_176463.2|/3.93423e-91/plant invertase/pectin methylesterase inhibitor domain-containing protein [Arabidopsis thaliana]
BnaA06g03670D	1422	4358	1864.5	4069.91	1931.1	-1.07557	down	1.99426e-08	9.68271e-06	ko00564//Glycerophospholipid metabolism	GO:0044444//cytoplasmic part;GO:0030529//ribonucleoprotein complex	GO:0016410//N-acyltransferase activity;GO:0008170//N-methyltransferase activity	GO:0019695//choline metabolic process;GO:0006575//cellular modified amino acid metabolic process;GO:0005984//disaccharide metabolic process;GO:0010016//shoot system morphogenesis;GO:0009791//post-embryonic development;GO:0048868//pollen tube development;GO:0046165;GO:0005982//starch metabolic process;GO:0000904//cell morphogenesis involved in differentiation;GO:0044093;GO:0006498//N-terminal prot…	gi|42571805|ref|NP_973993.1|/0/phosphoethanolamine N-methyltransferase 2 [Arabidopsis thaliana]
BnaCnng05840D	786	2498.5	7217	2398.94	7547.12	1.65353	up	1.98524e-05	0.0040646	ko04722//Neurotrophin signaling pathway;ko05169//Epstein-Barr virus infection;ko05130//Pathogenic Escherichia coli infection;ko04110//Cell cycle;ko04114//Oocyte meiosis	GO:0005911//cell-cell junction;GO:0016020//membrane;GO:0009532//plastid stroma;GO:0030312//external encapsulating structure;GO:0012505//endomembrane system	GO:0032550;GO:0051219//phosphoprotein binding	GO:0006865//amino acid transport;GO:0009908//flower development;GO:0009639//response to red or far red light;GO:0048827//phyllome development;GO:0016482//cytoplasmic transport;GO:0010038//response to metal ion;GO:0001101//response to acid;GO:0009404//toxin metabolic process;GO:0009887//organ morphogenesis;GO:0006464//cellular protein modification process	gi|567204010|ref|XP_006408411.1|/1.33165e-174/hypothetical protein EUTSA_v10021346mg [Eutrema salsugineum]
BnaA01g08350D	1470	2403.5	35442.5	2312.97	37995.6	4.03802	up	1.45738e-10	9.80834e-08	-	GO:0043231//intracellular membrane-bounded organelle	-	GO:0048507//meristem development;GO:0032446//protein modification by small protein conjugation;GO:0009756//carbohydrate mediated signaling;GO:0009409//response to cold;GO:0009908//flower development;GO:0010876//lipid localization;GO:0009639//response to red or far red light;GO:0009737//response to abscisic acid stimulus;GO:0009793//embryo development ending in seed dormancy	gi|12751302|gb|AAK07609.1|AF319771_1/0/cruciferin subunit [Brassica napus]
BnaC08g27200D	318	3763.5	1523	3511.9	1592.28	-1.14116	down	2.90776e-09	1.59397e-06	ko04978//Mineral absorption	GO:0009536//plastid;GO:0044427//chromosomal part;GO:0005576//extracellular region	GO:0005507//copper ion binding	GO:0009813//flavonoid biosynthetic process;GO:0006575//cellular modified amino acid metabolic process;GO:0034755//iron ion transmembrane transport;GO:0006605//protein targeting;GO:0006996//organelle organization;GO:0006970//response to osmotic stress;GO:0010038//response to metal ion;GO:0070838//divalent metal ion transport;GO:0009626//plant-type hypersensitive response;GO:0044767;GO:0009699//phe…	gi|15228869|ref|NP_191183.1|/2.4017e-59/copper chaperone [Arabidopsis thaliana]
BnaA01g16200D	519	2603	14951.5	2469.86	16074.5	2.70227	up	2.16582e-05	0.00436682	-	-	-	-	gi|112742|sp|P17333.1|2SS4_BRANA/1.00123e-111/RecName: Full=Napin; AltName: Full=1.7S seed storage protein; Contains: RecName: Full=Napin small chain; Contains: RecName: Full=Napin large chain; Flags: Precursor
BnaAnng35580D	507	3197.5	584	2994.46	641.869	-2.22195	down	3.89684e-19	7.35788e-16	ko05130//Pathogenic Escherichia coli infection;ko03015//mRNA surveillance pathway;ko03010//Ribosome;ko02020//Two-component system;ko03430//Mismatch repair	GO:0031981//nuclear lumen;GO:0005911//cell-cell junction;GO:0009536//plastid;GO:0016020//membrane;GO:0042579//microbody;GO:0005576//extracellular region;GO:0030312//external encapsulating structure	GO:0016301//kinase activity;GO:0016620//oxidoreductase activity, acting on the aldehyde or oxo group of donors, NAD or NADP as acceptor;GO:0044822;GO:0046983//protein dimerization activity;GO:0036094//small molecule binding;GO:0043566//structure-specific DNA binding	GO:0009620//response to fungus;GO:0003006//developmental process involved in reproduction;GO:0010118//stomatal movement;GO:0006796//phosphate-containing compound metabolic process;GO:0010243//response to organic nitrogen;GO:0006970//response to osmotic stress;GO:0016129;GO:0010038//response to metal ion;GO:0001101//response to acid;GO:0009699//phenylpropanoid biosynthetic process;GO:0000398//mRNA…	gi|1346180|sp|P49310.1|GRP1_SINAL/2.14205e-53/RecName: Full=Glycine-rich RNA-binding protein GRP1A
BnaC01g19300D	519	2769.5	8975.5	2612.7	9600.55	1.87758	up	1.47649e-05	0.00315174	-	-	-	-	gi|468018|gb|AAA81907.1|/6.20557e-90/napin [Brassica napus]
BnaA05g33140D	441	2971.5	883.5	2785.21	947.456	-1.55565	down	3.45758e-15	4.51973e-12	ko03010//Ribosome	GO:0005911//cell-cell junction;GO:0015935//small ribosomal subunit;GO:0030312//external encapsulating structure;GO:0009536//plastid;GO:0031981//nuclear lumen	GO:0005198//structural molecule activity	GO:0010467//gene expression	gi|567175274|ref|XP_006400383.1|/1.5621e-96/hypothetical protein EUTSA_v10014948mg [Eutrema salsugineum]
BnaC01g19310D	543	2338.5	15699.5	2218.75	16884.9	2.92792	up	1.0025e-05	0.00223423	-	-	-	-	gi|112742|sp|P17333.1|2SS4_BRANA/1.13805e-110/RecName: Full=Napin; AltName: Full=1.7S seed storage protein; Contains: RecName: Full=Napin small chain; Contains: RecName: Full=Napin large chain; Flags: Precursor
BnaA07g36480D	1137	2596.5	1100	2438.81	1182.25	-1.04464	down	7.30391e-05	0.011987	-	-	-	-	gi|567146795|ref|XP_006415616.1|/0/hypothetical protein EUTSA_v10007896mg [Eutrema salsugineum]
BnaC03g08840D	531	2231.5	11978	2106	12882.7	2.61286	up	3.97635e-05	0.00720769	-	-	-	-	gi|112747|sp|P09893.1|2SSE_BRANA/4.42296e-90/RecName: Full=Napin embryo-specific; AltName: Full=1.7S seed storage protein; Contains: RecName: Full=Napin embryo-specific small chain; Contains: RecName: Full=Napin embryo-specific large chain; Flags: Precursor
BnaA08g31370D	606	2640	793	2468.27	849.7	-1.53848	down	1.64631e-14	1.99833e-11	ko00500//Starch and sucrose metabolism;ko01100//Metabolic pathways;ko00040//Pentose and glucuronate interconversions	-	GO:0004857//enzyme inhibitor activity;GO:0052689	GO:0044092//negative regulation of molecular function	gi|567151557|ref|XP_006416961.1|/2.66951e-117/hypothetical protein EUTSA_v10008807mg [Eutrema salsugineum]
BnaC04g40580D	462	2539.5	4868	2377.69	5088	1.09754	up	1.81583e-09	1.05138e-06	ko04141//Protein processing in endoplasmic reticulum	GO:0044424//intracellular part	-	GO:0006461//protein complex assembly;GO:0033554//cellular response to stress;GO:0009642//response to light intensity;GO:0006970//response to osmotic stress;GO:0044267//cellular protein metabolic process;GO:0009408//response to heat;GO:0000302//response to reactive oxygen species	gi|297826345|ref|XP_002881055.1|/1.33575e-87/17.6 kDa class I small heat shock protein [Arabidopsis lyrata subsp. lyrata]
BnaA09g32990D	441	2301	777.5	2161.51	822.55	-1.39386	down	1.28564e-11	1.05289e-08	-	GO:0043231//intracellular membrane-bounded organelle;GO:0044444//cytoplasmic part;GO:0031371//ubiquitin conjugating enzyme complex	GO:0005488//binding;GO:0016879//ligase activity, forming carbon-nitrogen bonds	GO:0006281//DNA repair;GO:0006605//protein targeting;GO:0006006//glucose metabolic process	gi|567187378|ref|XP_006403792.1|/2.05778e-101/hypothetical protein EUTSA_v10010800mg [Eutrema salsugineum]
BnaC05g46930D	966	1576	6093.5	1509.81	6464.76	2.09823	up	7.76766e-10	4.79999e-07	ko00260//Glycine, serine and threonine metabolism;ko00051//Fructose and mannose metabolism;ko00270//Cysteine and methionine metabolism;ko01120//Microbial metabolism in diverse environments;ko01100//Metabolic pathways;ko00280//Valine, leucine and isoleucine degradation;ko00920//Sulfur metabolism;ko00620//Pyruvate metabolism;ko00030//Pentose phosphate pathway;ko01110//Biosynthesis of secondary meta…	GO:0043231//intracellular membrane-bounded organelle	GO:0016835//carbon-oxygen lyase activity;GO:0016740//transferase activity	GO:0000097//sulfur amino acid biosynthetic process;GO:0071555//cell wall organization;GO:0006563//L-serine metabolic process	gi|21593263|gb|AAM65212.1|/3.51777e-159/putative cysteine synthase [Arabidopsis thaliana]
BnaA09g42100D	1494	2512.5	798.5	2340.73	837.703	-1.48245	down	4.34151e-13	4.33985e-10	ko00624//Polycyclic aromatic hydrocarbon degradation;ko00903//Limonene and pinene degradation;ko01120//Microbial metabolism in diverse environments;ko01100//Metabolic pathways;ko00627//Aminobenzoate degradation;ko00945//Stilbenoid, diarylheptanoid and gingerol biosynthesis;ko00363//Bisphenol degradation;ko01110//Biosynthesis of secondary metabolites	GO:0043231//intracellular membrane-bounded organelle;GO:0016020//membrane	GO:0046906//tetrapyrrole binding;GO:0046914//transition metal ion binding;GO:0016491//oxidoreductase activity	GO:0009725//response to hormone stimulus;GO:0044710;GO:0009408//response to heat	gi|297821567|ref|XP_002878666.1|/0/predicted protein [Arabidopsis lyrata subsp. lyrata]
BnaCnng05930D	837	1324.5	3924	1281.15	4136.78	1.69107	up	0.0001862	0.0248172	ko00900//Terpenoid backbone biosynthesis;ko01100//Metabolic pathways;ko01110//Biosynthesis of secondary metabolites	GO:0009536//plastid	GO:0016863//intramolecular oxidoreductase activity, transposing C=C bonds	GO:0010038//response to metal ion;GO:0006779//porphyrin-containing compound biosynthetic process;GO:0045333//cellular respiration;GO:0006721//terpenoid metabolic process;GO:0090567;GO:0008299//isoprenoid biosynthetic process	gi|7110585|gb|AAF36996.1|AF236092_1/1.713e-177/isopentenyl pyrophosphate:dimethylallyl pyrophosphate isomerase [Brassica oleracea var. botrytis]
BnaC03g55150D	1530	2344	673	2184.24	734.172	-1.57294	down	1.24945e-06	0.000369261	ko04142//Lysosome;ko04614//Renin-angiotensin system	-	GO:0004180//carboxypeptidase activity	GO:0016485//protein processing	gi|567159686|ref|XP_006419082.1|/0/hypothetical protein EUTSA_v10002473mg [Eutrema salsugineum]
BnaA10g15920D	1143	1848.5	4512	1740.51	4781.04	1.45781	up	4.09954e-14	4.56824e-11	ko00903//Limonene and pinene degradation;ko00642//Ethylbenzene degradation;ko00362//Benzoate degradation;ko00240//Pyrimidine metabolism;ko00051//Fructose and mannose metabolism;ko01120//Microbial metabolism in diverse environments;ko01100//Metabolic pathways;ko00627//Aminobenzoate degradation;ko00350//Tyrosine metabolism	-	GO:0004175//endopeptidase activity	GO:0016485//protein processing	gi|15239656|ref|NP_197413.1|/0/aspartyl protease family protein [Arabidopsis thaliana]
BnaC02g30040D	1383	2206.5	450.5	2053.79	504.733	-2.0247	down	4.98877e-06	0.00122421	ko04145//Phagosome;ko05323//Rheumatoid arthritis;ko04142//Lysosome;ko04612//Antigen processing and presentation	GO:0005911//cell-cell junction;GO:0005576//extracellular region;GO:0009536//plastid	GO:0016491//oxidoreductase activity;GO:0070011//peptidase activity, acting on L-amino acid peptides	GO:0016485//protein processing;GO:0006970//response to osmotic stress;GO:0009620//response to fungus	gi|18141283|gb|AAL60579.1|AF454957_1/0/senescence-associated cysteine protease [Brassica oleracea]
BnaA08g00930D	1263	2058	714.5	1921.26	750.119	-1.35686	down	9.97243e-11	6.917e-08	-	GO:0044444//cytoplasmic part;GO:0016020//membrane	GO:0036094//small molecule binding;GO:0097159//organic cyclic compound binding	GO:0006006//glucose metabolic process	gi|567131533|ref|XP_006392722.1|/0/hypothetical protein EUTSA_v10011526mg [Eutrema salsugineum]
BnaC02g42580D	930	2070	834	1931.9	895.656	-1.109	down	3.66818e-07	0.000129016	ko00941//Flavonoid biosynthesis;ko01100//Metabolic pathways;ko01110//Biosynthesis of secondary metabolites	GO:0044424//intracellular part	GO:0016706//oxidoreductase activity, acting on paired donors, with incorporation or reduction of molecular oxygen, 2-oxoglutarate as one donor, and incorporation of one atom each of oxygen into both donors	GO:0009411//response to UV;GO:0001101//response to acid;GO:0044710;GO:0009813//flavonoid biosynthetic process;GO:0009267//cellular response to starvation;GO:0000041//transition metal ion transport;GO:0009725//response to hormone stimulus;GO:0009617//response to bacterium;GO:0015698//inorganic anion transport;GO:0034285	gi|567160879|ref|XP_006396300.1|/0/hypothetical protein EUTSA_v10029534mg [Eutrema salsugineum]
BnaC09g42450D	2922	2004	3602.5	1864.04	3765.33	1.01435	up	6.96346e-08	2.91615e-05	-	GO:0009532//plastid stroma	GO:0017111//nucleoside-triphosphatase activity;GO:0032550	GO:0006950//response to stress;GO:0009657//plastid organization;GO:0051604//protein maturation	gi|297811681|ref|XP_002873724.1|/0/APG6/CLPB-P/CLPB3 [Arabidopsis lyrata subsp. lyrata]
BnaA08g11130D	1521	1468	4647	1383.73	4965.06	1.84325	up	4.2977e-06	0.00110656	ko01110//Biosynthesis of secondary metabolites;ko00062//Fatty acid elongation	-	GO:0016746//transferase activity, transferring acyl groups	GO:0006631//fatty acid metabolic process	gi|62001813|gb|AAX58619.1|/0/beta-ketoacyl-CoA synthase [Brassica napus]
BnaC03g65980D	1428	1454	4224	1370.08	4524.25	1.72342	up	0.000147448	0.0206653	ko01110//Biosynthesis of secondary metabolites;ko00062//Fatty acid elongation	-	GO:0016746//transferase activity, transferring acyl groups	GO:0006631//fatty acid metabolic process	gi|284443787|gb|ADB85633.1|/0/truncated FAE1 [Brassica napus]
BnaA04g12350D	510	1830	688	1703.69	732.208	-1.21834	down	3.61719e-08	1.6176e-05	ko05130//Pathogenic Escherichia coli infection;ko03015//mRNA surveillance pathway;ko03010//Ribosome;ko02020//Two-component system;ko03430//Mismatch repair	GO:0031981//nuclear lumen;GO:0005911//cell-cell junction;GO:0009536//plastid;GO:0016020//membrane;GO:0042579//microbody;GO:0005576//extracellular region;GO:0030312//external encapsulating structure	GO:0016301//kinase activity;GO:0016620//oxidoreductase activity, acting on the aldehyde or oxo group of donors, NAD or NADP as acceptor;GO:0044822;GO:0046983//protein dimerization activity;GO:0036094//small molecule binding;GO:0043566//structure-specific DNA binding	GO:0009620//response to fungus;GO:0003006//developmental process involved in reproduction;GO:0010118//stomatal movement;GO:0006796//phosphate-containing compound metabolic process;GO:0010243//response to organic nitrogen;GO:0006970//response to osmotic stress;GO:0016129;GO:0010038//response to metal ion;GO:0001101//response to acid;GO:0009699//phenylpropanoid biosynthetic process;GO:0000398//mRNA…	gi|1346181|sp|P49311.1|GRP2_SINAL/6.96925e-53/RecName: Full=Glycine-rich RNA-binding protein GRP2A
BnaA07g34950D	1512	1221	3083	1159.69	3265.65	1.49363	up	7.99057e-08	3.29182e-05	ko00230//Purine metabolism;ko00900//Terpenoid backbone biosynthesis;ko00051//Fructose and mannose metabolism;ko00983//Drug metabolism - other enzymes;ko01100//Metabolic pathways;ko01110//Biosynthesis of secondary metabolites	GO:0044444//cytoplasmic part	GO:0016616//oxidoreductase activity, acting on the CH-OH group of donors, NAD or NADP as acceptor;GO:0043169//cation binding;GO:0036094//small molecule binding	GO:0009152//purine ribonucleotide biosynthetic process;GO:0006605//protein targeting;GO:0008380//RNA splicing;GO:0000097//sulfur amino acid biosynthetic process;GO:0009451//RNA modification	gi|297842729|ref|XP_002889246.1|/0/hypothetical protein ARALYDRAFT_477114 [Arabidopsis lyrata subsp. lyrata]
BnaA02g18010D	1386	1565	634	1465.43	681.056	-1.10548	down	1.66673e-07	6.47396e-05	ko00790//Folate biosynthesis;ko00270//Cysteine and methionine metabolism;ko01100//Metabolic pathways	-	-	-	gi|565477217|ref|XP_006296249.1|/1.53358e-60/hypothetical protein CARUB_v10025416mg [Capsella rubella]
BnaA09g33230D	1878	1759	524	1635.92	542.523	-1.59235	down	6.27883e-08	2.70125e-05	-	GO:0016021//integral to membrane;GO:0043231//intracellular membrane-bounded organelle;GO:0043234//protein complex	GO:0046872//metal ion binding;GO:0010209//vacuolar sorting signal binding	GO:0006892//post-Golgi vesicle-mediated transport;GO:0006605//protein targeting;GO:0006486//protein glycosylation	gi|567187272|ref|XP_006403761.1|/0/hypothetical protein EUTSA_v10010181mg [Eutrema salsugineum]
BnaC07g03020D	543	1586.5	665	1478.19	697.147	-1.08429	down	5.20391e-07	0.000172551	-	-	-	-	gi|297799846|ref|XP_002867807.1|/6.93212e-15/hypothetical protein ARALYDRAFT_914448 [Arabidopsis lyrata subsp. lyrata]
BnaA03g38740D	573	1369.5	2707	1284.28	2888.7	1.16946	up	0.000215331	0.0278268	-	-	-	-	-
BnaCnng18640D	1428	1440	618	1346.96	654.987	-1.04017	down	1.66764e-06	0.000474294	-	-	GO:0004553//hydrolase activity, hydrolyzing O-glycosyl compounds	GO:0010208//pollen wall assembly;GO:0009664//plant-type cell wall organization;GO:0000904//cell morphogenesis involved in differentiation	gi|390195444|gb|AFL69960.1|/0/polygalacturonase [Brassica napus]
BnaC09g34450D	2211	1467.5	581.5	1369.75	602.911	-1.1839	down	1.29448e-07	5.17595e-05	-	-	-	-	gi|567177346|ref|XP_006400992.1|/0/hypothetical protein EUTSA_v10012780mg [Eutrema salsugineum]
BnaA09g41580D	1530	1368	556	1278.07	593.488	-1.10667	down	4.00793e-07	0.00013971	ko00624//Polycyclic aromatic hydrocarbon degradation;ko00903//Limonene and pinene degradation;ko01120//Microbial metabolism in diverse environments;ko01100//Metabolic pathways;ko00627//Aminobenzoate degradation;ko00945//Stilbenoid, diarylheptanoid and gingerol biosynthesis;ko00363//Bisphenol degradation;ko01110//Biosynthesis of secondary metabolites	GO:0043231//intracellular membrane-bounded organelle;GO:0016020//membrane	GO:0046906//tetrapyrrole binding;GO:0046914//transition metal ion binding;GO:0004497//monooxygenase activity;GO:0016705//oxidoreductase activity, acting on paired donors, with incorporation or reduction of molecular oxygen	GO:0044710	gi|15224099|ref|NP_179995.1|/0/cytochrome P450 71B6 [Arabidopsis thaliana]
BnaA09g15760D	372	1270	439	1186.91	472.251	-1.32959	down	3.17424e-09	1.72596e-06	-	GO:0042579//microbody	GO:0005496//steroid binding	GO:0006996//organelle organization;GO:0009062//fatty acid catabolic process;GO:0006869//lipid transport;GO:0010476//gibberellin mediated signaling pathway;GO:0006081//cellular aldehyde metabolic process;GO:0009685//gibberellin metabolic process;GO:0003006//developmental process involved in reproduction;GO:0044707	gi|565435555|ref|XP_006281327.1|/5.86892e-81/hypothetical protein CARUB_v10027381mg [Capsella rubella]
BnaA04g12670D	591	1415	519.5	1315.81	542.389	-1.27855	down	8.94665e-07	0.000275176	-	GO:0044437;GO:0016020//membrane;GO:0009534//chloroplast thylakoid	-	-	gi|21553555|gb|AAM62648.1|/4.56854e-117/dehydration stress-induced protein [Arabidopsis thaliana]
BnaA03g27410D	2337	984	7325	931.035	7919.14	3.08844	up	0.000217178	0.0279592	-	-	-	-	gi|297828580|ref|XP_002882172.1|/0/predicted protein [Arabidopsis lyrata subsp. lyrata]
BnaA09g41840D	1023	1068.5	386	1002.22	408.283	-1.29555	down	5.20912e-08	2.28442e-05	-	GO:0009536//plastid	-	-	gi|567191232|ref|XP_006404862.1|/0/hypothetical protein EUTSA_v10000226mg [Eutrema salsugineum]
BnaA05g37430D	1407	1263	520.5	1175	541.594	-1.11738	down	8.33413e-06	0.00189466	ko00230//Purine metabolism;ko00240//Pyrimidine metabolism	GO:0031224//intrinsic to membrane;GO:0044421//extracellular region part;GO:0043231//intracellular membrane-bounded organelle	GO:0005515//protein binding;GO:0017110//nucleoside-diphosphatase activity;GO:0017111//nucleoside-triphosphatase activity	GO:0019321//pentose metabolic process;GO:0009856//pollination	gi|567203364|ref|XP_006408225.1|/0/hypothetical protein EUTSA_v10020649mg [Eutrema salsugineum]
BnaA05g28450D	1896	1275	541	1183.75	567.601	-1.06041	down	0.000391005	0.0438584	ko00230//Purine metabolism;ko00564//Glycerophospholipid metabolism	GO:0043231//intracellular membrane-bounded organelle;GO:0019866//organelle inner membrane;GO:0044444//cytoplasmic part	GO:0016901//oxidoreductase activity, acting on the CH-OH group of donors, quinone or similar compound as acceptor;GO:0016899//oxidoreductase activity, acting on the CH-OH group of donors, oxygen as acceptor	GO:0006071//glycerol metabolic process;GO:0052646;GO:0022904//respiratory electron transport chain;GO:0019758;GO:0006006//glucose metabolic process;GO:0006812//cation transport	gi|567200997|ref|XP_006407577.1|/0/hypothetical protein EUTSA_v10020293mg [Eutrema salsugineum]
BnaA09g37400D	1254	1100.5	379	1027.69	403.59	-1.34844	down	9.3999e-09	4.80413e-06	-	GO:0031224//intrinsic to membrane	GO:0004175//endopeptidase activity	GO:0016485//protein processing	gi|567183781|ref|XP_006402786.1|/0/hypothetical protein EUTSA_v10006012mg [Eutrema salsugineum]
BnaC01g36550D	1062	1199	465.5	1115.36	493.778	-1.17557	down	7.30509e-07	0.000228828	-	GO:0009536//plastid	-	-	gi|567199109|ref|XP_006407039.1|/0/hypothetical protein EUTSA_v10021040mg [Eutrema salsugineum]
BnaC04g15710D	1419	794.5	6238.5	754.707	6721.06	3.1547	up	1.68042e-05	0.00350384	-	GO:0005911//cell-cell junction	-	-	gi|567209645|ref|XP_006409876.1|/0/hypothetical protein EUTSA_v10017921mg [Eutrema salsugineum]
BnaC03g78270D	465	948.5	2042	891.33	2134.19	1.25965	up	4.51771e-10	2.81731e-07	ko04141//Protein processing in endoplasmic reticulum	GO:0044424//intracellular part	-	GO:0044267//cellular protein metabolic process;GO:0000302//response to reactive oxygen species;GO:0009642//response to light intensity	gi|567131543|ref|XP_006392725.1|/1.66144e-79/hypothetical protein EUTSA_v10011844mg [Eutrema salsugineum]
BnaA10g02240D	1413	578.5	15181.5	561.072	16284.3	4.85916	up	1.51999e-12	1.435e-09	-	-	-	GO:0048507//meristem development;GO:0009756//carbohydrate mediated signaling;GO:0032446//protein modification by small protein conjugation;GO:0009409//response to cold;GO:0009908//flower development;GO:0010876//lipid localization;GO:0009685//gibberellin metabolic process;GO:0009639//response to red or far red light;GO:0009737//response to abscisic acid stimulus	gi|461841|sp|P33522.1|CRU4_BRANA/0/RecName: Full=Cruciferin CRU4; AltName: Full=11S globulin; AltName: Full=12S storage protein; Contains: RecName: Full=Cruciferin CRU4 alpha chain; Contains: RecName: Full=Cruciferin CRU4 beta chain; Flags: Precursor
BnaC09g38470D	1152	966	2875.5	905.685	3062.59	1.75767	up	8.47239e-09	4.43002e-06	ko00903//Limonene and pinene degradation;ko00642//Ethylbenzene degradation;ko00362//Benzoate degradation;ko00240//Pyrimidine metabolism;ko00051//Fructose and mannose metabolism;ko01120//Microbial metabolism in diverse environments;ko01100//Metabolic pathways;ko00627//Aminobenzoate degradation;ko00350//Tyrosine metabolism	-	GO:0004175//endopeptidase activity	GO:0016485//protein processing	gi|15239656|ref|NP_197413.1|/0/aspartyl protease family protein [Arabidopsis thaliana]
BnaCnng53830D	957	1120.5	424	1043.13	438.155	-1.25141	down	3.39955e-06	0.00088568	-	GO:0043231//intracellular membrane-bounded organelle	GO:0016788//hydrolase activity, acting on ester bonds;GO:0003677//DNA binding	GO:0009620//response to fungus;GO:0032446//protein modification by small protein conjugation;GO:0016575//histone deacetylation;GO:0006351//transcription, DNA-dependent	gi|567121096|ref|XP_006390311.1|/0/hypothetical protein EUTSA_v10018837mg [Eutrema salsugineum]
BnaC05g02160D	1374	555.5	11467	539.549	12282.2	4.50867	up	4.4097e-13	4.34413e-10	-	-	-	GO:0048507//meristem development;GO:0009756//carbohydrate mediated signaling;GO:0032446//protein modification by small protein conjugation;GO:0009409//response to cold;GO:0009908//flower development;GO:0010876//lipid localization;GO:0009685//gibberellin metabolic process;GO:0009639//response to red or far red light;GO:0009737//response to abscisic acid stimulus	gi|461841|sp|P33522.1|CRU4_BRANA/0/RecName: Full=Cruciferin CRU4; AltName: Full=11S globulin; AltName: Full=12S storage protein; Contains: RecName: Full=Cruciferin CRU4 alpha chain; Contains: RecName: Full=Cruciferin CRU4 beta chain; Flags: Precursor
BnaA07g30640D	798	697	2049.5	664.662	2177.57	1.71203	up	1.29936e-06	0.000382348	-	GO:0031224//intrinsic to membrane;GO:0000325//plant-type vacuole;GO:0000322	GO:0005372//water transmembrane transporter activity	GO:0051234//establishment of localization;GO:0044248//cellular catabolic process	gi|565488475|ref|XP_006301877.1|/9.14019e-152/hypothetical protein CARUB_v10022350mg [Capsella rubella]
BnaA04g00320D	807	1051	1946.5	979.867	2058.19	1.07072	up	2.00079e-07	7.72739e-05	ko03010//Ribosome	GO:0031981//nuclear lumen;GO:0009536//plastid;GO:0044437;GO:0015934//large ribosomal subunit;GO:0005911//cell-cell junction	GO:0005198//structural molecule activity	GO:0009451//RNA modification;GO:0022613//ribonucleoprotein complex biogenesis;GO:0010467//gene expression	gi|297824865|ref|XP_002880315.1|/6.10762e-142/60S ribosomal protein L7A [Arabidopsis lyrata subsp. lyrata]
BnaC07g39370D	561	761	4047.5	721.609	4330.63	2.58529	up	1.39823e-07	5.51487e-05	-	GO:0043231//intracellular membrane-bounded organelle;GO:0031224//intrinsic to membrane;GO:0005811//lipid particle	-	GO:0009908//flower development;GO:0009639//response to red or far red light;GO:0009756//carbohydrate mediated signaling;GO:0006886//intracellular protein transport;GO:0048507//meristem development;GO:0044085;GO:0032446//protein modification by small protein conjugation;GO:0009409//response to cold;GO:0010876//lipid localization;GO:0006405//RNA export from nucleus	gi|196122090|gb|ACG69520.1|/1.45399e-93/oleosin S3-8 [Brassica napus]
BnaC05g08370D	1137	940	357	880.969	382.881	-1.2022	down	5.35132e-07	0.000176578	-	-	GO:0008194//UDP-glycosyltransferase activity	GO:0006970//response to osmotic stress	gi|110736973|dbj|BAF00442.1|/0/hypothetical protein [Arabidopsis thaliana]
BnaCnng24500D	972	984	414	919.68	440.051	-1.06346	down	6.54723e-06	0.00152935	-	GO:0009536//plastid	-	GO:0009648//photoperiodism	gi|567147689|ref|XP_006415870.1|/0/hypothetical protein EUTSA_v10008210mg [Eutrema salsugineum]
BnaC04g34480D	477	936	1872	876.319	1945.95	1.15095	up	1.58049e-05	0.00332608	ko04626//Plant-pathogen interaction	GO:0043231//intracellular membrane-bounded organelle;GO:0016020//membrane	GO:0046872//metal ion binding	GO:0009642//response to light intensity;GO:0006952//defense response;GO:0010038//response to metal ion;GO:0000302//response to reactive oxygen species;GO:0009908//flower development;GO:0009725//response to hormone stimulus;GO:0043200//response to amino acid stimulus;GO:0048571//long-day photoperiodism;GO:0051171//regulation of nitrogen compound metabolic process;GO:0009605//response to external s…	gi|567194732|ref|XP_006405836.1|/2.04995e-98/hypothetical protein EUTSA_v10027972mg [Eutrema salsugineum]
BnaA06g03070D	1077	984.5	398.5	919.416	423.846	-1.11718	down	2.36189e-06	0.000636597	-	GO:0005911//cell-cell junction	GO:0042578//phosphoric ester hydrolase activity	GO:0044238//primary metabolic process	gi|567133395|ref|XP_006393219.1|/0/hypothetical protein EUTSA_v10011609mg [Eutrema salsugineum]
BnaA03g59920D	1536	759	2701	717.605	2898.94	2.01427	up	0.000169112	0.0229904	-	GO:0043231//intracellular membrane-bounded organelle;GO:0005911//cell-cell junction;GO:0044444//cytoplasmic part	GO:0004175//endopeptidase activity	GO:0048731;GO:0006996//organelle organization;GO:0010038//response to metal ion;GO:0006091//generation of precursor metabolites and energy;GO:0006605//protein targeting;GO:0006970//response to osmotic stress;GO:0016485//protein processing;GO:0042044//fluid transport	gi|297837199|ref|XP_002886481.1|/0/aspartyl protease family protein [Arabidopsis lyrata subsp. lyrata]
BnaC01g09900D	1428	525.5	33252	507.817	36271.2	6.15837	up	1.23523e-05	0.00269978	-	GO:0043231//intracellular membrane-bounded organelle	-	GO:0048507//meristem development;GO:0032446//protein modification by small protein conjugation;GO:0009756//carbohydrate mediated signaling;GO:0009409//response to cold;GO:0009908//flower development;GO:0010876//lipid localization;GO:0009639//response to red or far red light;GO:0009737//response to abscisic acid stimulus;GO:0009793//embryo development ending in seed dormancy	gi|12751302|gb|AAK07609.1|AF319771_1/0/cruciferin subunit [Brassica napus]
BnaC05g15480D	2334	749.5	186.5	706.637	202.374	-1.80395	down	1.4791e-05	0.00315174	-	-	GO:0016491//oxidoreductase activity	GO:0045491//xylan metabolic process;GO:0044710	gi|567149753|ref|XP_006416454.1|/0/hypothetical protein EUTSA_v10007284mg [Eutrema salsugineum]
BnaA05g31250D	600	844.5	1526	790.434	1602.69	1.01978	up	1.32275e-06	0.00038589	-	GO:0031225//anchored to membrane	-	GO:0010073//meristem maintenance;GO:0006970//response to osmotic stress;GO:0006873//cellular ion homeostasis;GO:0030001//metal ion transport;GO:0042044//fluid transport;GO:0009746	gi|567202529|ref|XP_006407992.1|/2.88702e-113/hypothetical protein EUTSA_v10021555mg [Eutrema salsugineum]
BnaA02g21330D	1686	868	2024	811.267	2136.68	1.39712	up	1.5318e-11	1.22497e-08	ko05020//Prion diseases	GO:0016020//membrane;GO:0044444//cytoplasmic part;GO:0043231//intracellular membrane-bounded organelle	-	GO:0000302//response to reactive oxygen species;GO:0009642//response to light intensity;GO:0010038//response to metal ion	gi|567162472|ref|XP_006396767.1|/0/hypothetical protein EUTSA_v10028542mg [Eutrema salsugineum]
BnaA09g04300D	1035	439	4819	428.372	5096.98	3.5727	up	6.7163e-43	9.13067e-39	ko05169//Epstein-Barr virus infection;ko05168//Herpes simplex infection	GO:0005911//cell-cell junction;GO:0031224//intrinsic to membrane;GO:0009536//plastid	-	GO:0030001//metal ion transport	gi|18421009|ref|NP_568484.1|/2.19841e-172/TRAF-like family protein [Arabidopsis thaliana]
BnaA09g10440D	606	872	349	812.89	376.443	-1.11063	down	5.19857e-05	0.00903753	-	-	-	-	gi|565485467|ref|XP_006300373.1|/1.05105e-12/hypothetical protein CARUB_v10022438mg [Capsella rubella]
BnaA04g22170D	741	895.5	365	832.824	382.967	-1.12079	down	5.17399e-06	0.0012651	ko05160//Hepatitis C;ko05142//Chagas disease (American trypanosomiasis);ko00740//Riboflavin metabolism;ko04310//Wnt signaling pathway;ko04730//Long-term depression;ko04530//Tight junction;ko04111//Cell cycle - yeast;ko01100//Metabolic pathways;ko03015//mRNA surveillance pathway;ko04113//Meiosis - yeast;ko04114//Oocyte meiosis;ko04350//TGF-beta signaling pathway;ko04728//Dopaminergic synapse	GO:0016020//membrane;GO:0044444//cytoplasmic part	GO:0016791//phosphatase activity	GO:0006796//phosphate-containing compound metabolic process	gi|567214259|ref|XP_006411096.1|/2.9928e-162/hypothetical protein EUTSA_v10017141mg [Eutrema salsugineum]
BnaA02g08420D	1554	759.5	330.5	710.527	344.643	-1.04379	down	5.64758e-05	0.00966974	ko00908//Zeatin biosynthesis	GO:0043231//intracellular membrane-bounded organelle	GO:0016645//oxidoreductase activity, acting on the CH-NH group of donors;GO:0016616//oxidoreductase activity, acting on the CH-OH group of donors, NAD or NADP as acceptor;GO:0016641//oxidoreductase activity, acting on the CH-NH2 group of donors, oxygen as acceptor;GO:0000166//nucleotide binding	GO:0009690//cytokinin metabolic process;GO:0044710	gi|567178302|ref|XP_006401261.1|/0/hypothetical protein EUTSA_v10013271mg [Eutrema salsugineum]
BnaCnng76180D	675	725	1400	679.709	1479.72	1.12234	up	2.28468e-07	8.67592e-05	ko00980//Metabolism of xenobiotics by cytochrome P450;ko05200//Pathways in cancer;ko00480//Glutathione metabolism;ko00982//Drug metabolism - cytochrome P450;ko05215//Prostate cancer	GO:0005911//cell-cell junction;GO:0044444//cytoplasmic part;GO:0016020//membrane	GO:0016765//transferase activity, transferring alkyl or aryl (other than methyl) groups;GO:0072341//modified amino acid binding	GO:0001101//response to acid;GO:0032787//monocarboxylic acid metabolic process;GO:0014070//response to organic cyclic compound;GO:0009404//toxin metabolic process;GO:0009072//aromatic amino acid family metabolic process;GO:0006950//response to stress	gi|567210111|ref|XP_006410002.1|/5.22114e-147/hypothetical protein EUTSA_v10017209mg [Eutrema salsugineum]
BnaA09g51060D	2784	897.5	373	833.28	392.728	-1.08527	down	0.000265065	0.0327591	ko04146//Peroxisome	GO:0044464//cell part	GO:0032550;GO:0017111//nucleoside-triphosphatase activity	GO:0009062//fatty acid catabolic process;GO:0006625//protein targeting to peroxisome	gi|567156144|ref|XP_006418279.1|/0/hypothetical protein EUTSA_v10006717mg [Eutrema salsugineum]
BnaAnng37180D	528	829	271	771.71	289.95	-1.41225	down	2.3093e-08	1.09009e-05	-	-	-	-	gi|565477217|ref|XP_006296249.1|/4.18281e-07/hypothetical protein CARUB_v10025416mg [Capsella rubella]
BnaA09g37890D	237	715	185.5	670.046	207.958	-1.68797	down	0.000229752	0.0291365	ko03010//Ribosome	GO:0015934//large ribosomal subunit	GO:0005198//structural molecule activity	GO:0010467//gene expression;GO:0022613//ribonucleoprotein complex biogenesis;GO:0009451//RNA modification	gi|255547500|ref|XP_002514807.1|/7.24391e-43/60S ribosomal protein L38, putative [Ricinus communis]
BnaA02g29000D	567	559	3624	530.554	3888.17	2.87352	up	9.99246e-07	0.000301879	-	GO:0043231//intracellular membrane-bounded organelle;GO:0031224//intrinsic to membrane;GO:0005811//lipid particle	-	GO:0048507//meristem development;GO:0009756//carbohydrate mediated signaling;GO:0032446//protein modification by small protein conjugation;GO:0009409//response to cold;GO:0009908//flower development;GO:0010876//lipid localization;GO:0009639//response to red or far red light;GO:0044085	gi|196122056|gb|ACG69503.1|/4.88898e-109/oleosin S2-1 [Brassica napus]
BnaC05g42860D	1500	460	2975	442.295	3112.72	2.8151	up	1.96089e-26	6.66448e-23	ko01100//Metabolic pathways;ko00906//Carotenoid biosynthesis;ko01110//Biosynthesis of secondary metabolites	GO:0009536//plastid	GO:0009975//cyclase activity;GO:0016491//oxidoreductase activity;GO:0016860//intramolecular oxidoreductase activity	GO:0016109;GO:0016119//carotene metabolic process	gi|315185069|gb|ADT89710.1|/0/chloroplast lycopene beta-cyclase [Brassica napus]
BnaA09g39840D	1413	740	308.5	691.08	326.279	-1.08275	down	2.44118e-05	0.00485195	-	-	-	-	gi|567182394|ref|XP_006402380.1|/0/hypothetical protein EUTSA_v10005925mg [Eutrema salsugineum]
BnaC01g19330D	522	559	4972	529.844	5330.2	3.33055	up	1.52436e-08	7.61889e-06	-	-	-	-	gi|112742|sp|P17333.1|2SS4_BRANA/2.07288e-102/RecName: Full=Napin; AltName: Full=1.7S seed storage protein; Contains: RecName: Full=Napin small chain; Contains: RecName: Full=Napin large chain; Flags: Precursor
BnaC07g48660D	1371	430	12336.5	414.964	13141.2	4.98497	up	2.88231e-29	1.59672e-25	-	GO:0005783//endoplasmic reticulum	-	GO:0044702;GO:0003006//developmental process involved in reproduction;GO:0009737//response to abscisic acid stimulus	gi|1345840|sp|P33523.2|CRU1_BRANA/0/RecName: Full=Cruciferin BnC1; AltName: Full=11S globulin; AltName: Full=12S storage protein; Contains: RecName: Full=Cruciferin BnC1 subunit alpha; Contains: RecName: Full=Cruciferin BnC1 subunit beta; Flags: Precursor
BnaA03g02320D	474	609.5	161.5	574.391	172.128	-1.73855	down	6.50708e-07	0.000206688	-	GO:0009534//chloroplast thylakoid	-	GO:0006351//transcription, DNA-dependent;GO:0006779//porphyrin-containing compound biosynthetic process;GO:0006007//glucose catabolic process;GO:0009767//photosynthetic electron transport chain;GO:0009628//response to abiotic stimulus;GO:0009657//plastid organization	gi|297806839|ref|XP_002871303.1|/1.20082e-50/hypothetical protein ARALYDRAFT_487637 [Arabidopsis lyrata subsp. lyrata]
BnaC03g36350D	1413	749.5	280.5	698.026	298.127	-1.22736	down	1.81949e-06	0.000508963	ko00260//Glycine, serine and threonine metabolism;ko01100//Metabolic pathways;ko00250//Alanine, aspartate and glutamate metabolism	-	GO:0008483//transaminase activity;GO:0043168	GO:0009827//plant-type cell wall modification;GO:0031669//cellular response to nutrient levels;GO:0044767	gi|297833638|ref|XP_002884701.1|/0/hypothetical protein ARALYDRAFT_897023 [Arabidopsis lyrata subsp. lyrata]
BnaA09g25840D	1539	744	256.5	692.466	262.591	-1.39893	down	3.37825e-05	0.00625703	-	GO:0009536//plastid	GO:0016616//oxidoreductase activity, acting on the CH-OH group of donors, NAD or NADP as acceptor;GO:0000166//nucleotide binding	GO:0044710	gi|567146133|ref|XP_006415433.1|/0/hypothetical protein EUTSA_v10007337mg [Eutrema salsugineum]
BnaC08g21890D	360	667.5	297.5	624.339	307.276	-1.0228	down	0.000172565	0.02332	ko04075//Plant hormone signal transduction	GO:0016020//membrane	GO:0003824//catalytic activity	-	gi|297788195|ref|XP_002862245.1|/3.47281e-54/hypothetical protein ARALYDRAFT_333412 [Arabidopsis lyrata subsp. lyrata]
BnaC09g04760D	834	536.5	121.5	506.59	130.264	-1.95938	down	2.02072e-05	0.00412481	-	GO:0031224//intrinsic to membrane	GO:0015154	GO:0015766	gi|297819090|ref|XP_002877428.1|/3.11831e-160/hypothetical protein ARALYDRAFT_484952 [Arabidopsis lyrata subsp. lyrata]
BnaC05g47000D	789	393	2644.5	378.324	2819.78	2.89789	up	5.74284e-11	4.15281e-08	ko03010//Ribosome	GO:0030312//external encapsulating structure;GO:0015935//small ribosomal subunit;GO:0031981//nuclear lumen;GO:0009536//plastid;GO:0005911//cell-cell junction;GO:0016020//membrane	GO:0005198//structural molecule activity	GO:0009451//RNA modification;GO:0006221//pyrimidine nucleotide biosynthetic process;GO:0010467//gene expression	gi|15236171|ref|NP_195193.1|/1.78908e-152/40S ribosomal protein S3a-2 [Arabidopsis thaliana]
BnaC07g22750D	1158	625.5	269.5	585.233	279.514	-1.06609	down	0.00011838	0.0174478	ko00564//Glycerophospholipid metabolism;ko00565//Ether lipid metabolism;ko01100//Metabolic pathways	GO:0043231//intracellular membrane-bounded organelle	GO:0016780//phosphotransferase activity, for other substituted phosphate groups	GO:0006644//phospholipid metabolic process;GO:0010038//response to metal ion	gi|567142562|ref|XP_006395645.1|/0/hypothetical protein EUTSA_v10004378mg [Eutrema salsugineum]
BnaC01g06830D	1095	641	261.5	598.469	275.519	-1.11912	down	3.37221e-05	0.00625703	ko00941//Flavonoid biosynthesis;ko01100//Metabolic pathways;ko01110//Biosynthesis of secondary metabolites	-	GO:0016705//oxidoreductase activity, acting on paired donors, with incorporation or reduction of molecular oxygen	GO:0044710	gi|567207313|ref|XP_006409269.1|/0/hypothetical protein EUTSA_v10023159mg [Eutrema salsugineum]
BnaC04g50970D	690	610.5	251	570.881	265.598	-1.10395	down	5.06725e-05	0.00883183	-	GO:0043231//intracellular membrane-bounded organelle	GO:0001071//nucleic acid binding transcription factor activity;GO:0044212//transcription regulatory region DNA binding	GO:0006351//transcription, DNA-dependent;GO:0051707//response to other organism;GO:0009755//hormone-mediated signaling pathway;GO:0006972//hyperosmotic response;GO:0001101//response to acid;GO:0048437//floral organ development	gi|567166564|ref|XP_006397859.1|/3.10273e-111/hypothetical protein EUTSA_v10001600mg [Eutrema salsugineum]
BnaC07g40100D	1233	571	237.5	535.658	245.065	-1.12815	down	9.40447e-05	0.0146865	ko04075//Plant hormone signal transduction	GO:0043231//intracellular membrane-bounded organelle	GO:0004721//phosphoprotein phosphatase activity;GO:0046872//metal ion binding;GO:0019900//kinase binding	GO:0006984//ER-nucleus signaling pathway;GO:0009620//response to fungus;GO:0006605//protein targeting;GO:0010118//stomatal movement;GO:0009767//photosynthetic electron transport chain;GO:0000302//response to reactive oxygen species;GO:0006972//hyperosmotic response;GO:0001933//negative regulation of protein phosphorylation;GO:0009845//seed germination;GO:0000160//two-component signal transduction…	gi|455659457|gb|AGG35958.1|/0/ABA insensitive PP2C protein 1 [Brassica napus]
BnaC01g12060D	1812	555	1162.5	520.415	1241.99	1.25491	up	0.000320617	0.037866	ko00240//Pyrimidine metabolism;ko00520//Amino sugar and nucleotide sugar metabolism;ko01100//Metabolic pathways;ko01110//Biosynthesis of secondary metabolites	GO:0044424//intracellular part	GO:0032550;GO:0016879//ligase activity, forming carbon-nitrogen bonds	GO:0009064//glutamine family amino acid metabolic process;GO:0006241//CTP biosynthetic process	gi|297804110|ref|XP_002869939.1|/0/CTP synthase [Arabidopsis lyrata subsp. lyrata]
BnaC01g24110D	2856	605.5	170.5	565.199	179.921	-1.6514	down	1.04247e-08	5.2881e-06	ko00520//Amino sugar and nucleotide sugar metabolism;ko00680//Methane metabolism;ko01120//Microbial metabolism in diverse environments;ko01100//Metabolic pathways;ko00640//Propanoate metabolism;ko02020//Two-component system;ko00620//Pyruvate metabolism;ko01110//Biosynthesis of secondary metabolites;ko00010//Glycolysis / Gluconeogenesis;ko00720//Carbon fixation pathways in prokaryotes	GO:0044444//cytoplasmic part	GO:0016405//CoA-ligase activity	-	gi|567138686|ref|XP_006394571.1|/0/hypothetical protein EUTSA_v10003719mg [Eutrema salsugineum]
BnaA02g08960D	1137	556.5	239	520.805	244.458	-1.09116	down	0.000378871	0.0427823	ko00500//Starch and sucrose metabolism;ko01100//Metabolic pathways;ko00040//Pentose and glucuronate interconversions	GO:0005618//cell wall	GO:0052689	GO:0071555//cell wall organization;GO:0000272//polysaccharide catabolic process	gi|567178885|ref|XP_006401435.1|/0/hypothetical protein EUTSA_v10013811mg [Eutrema salsugineum]
BnaA05g33410D	1167	631.5	123.5	587.312	130.725	-2.16759	down	3.25832e-13	3.35577e-10	-	-	GO:0016787//hydrolase activity;GO:0016836//hydro-lyase activity	GO:0006089//lactate metabolic process;GO:0016485//protein processing	gi|297828734|ref|XP_002882249.1|/0/hypothetical protein ARALYDRAFT_896249 [Arabidopsis lyrata subsp. lyrata]
BnaCnng07770D	1545	595.5	240	555.252	251.285	-1.14382	down	4.03922e-05	0.00724439	-	GO:0016021//integral to membrane;GO:0043231//intracellular membrane-bounded organelle;GO:0005911//cell-cell junction	GO:0051183//vitamin transporter activity;GO:0015154;GO:0005351//sugar:hydrogen symporter activity	GO:0051707//response to other organism;GO:0044763;GO:0009856//pollination;GO:0015766;GO:0015833//peptide transport;GO:0009791//post-embryonic development;GO:0015718//monocarboxylic acid transport	gi|356463786|gb|AET08927.1|/0/sucrose transporter [Brassica napus]
BnaCnng06230D	480	368.5	1644.5	352.862	1728.5	2.29235	up	2.60917e-22	6.56874e-19	ko05012//Parkinson's disease;ko05016//Huntington's disease;ko01100//Metabolic pathways;ko00190//Oxidative phosphorylation;ko05010//Alzheimer's disease	GO:0005746//mitochondrial respiratory chain	GO:0046914//transition metal ion binding;GO:0050136//NADH dehydrogenase (quinone) activity	GO:0043248//proteasome assembly;GO:0044710;GO:0019941//modification-dependent protein catabolic process;GO:0043094;GO:0035966//response to topologically incorrect protein	gi|567203773|ref|XP_006408342.1|/2.24868e-118/hypothetical protein EUTSA_v10021682mg [Eutrema salsugineum]
BnaC04g32530D	690	366	3365.5	350.494	3628.05	3.37173	up	1.29274e-05	0.00280744	-	GO:0043231//intracellular membrane-bounded organelle;GO:0031224//intrinsic to membrane;GO:0005811//lipid particle	-	GO:0048507//meristem development;GO:0009756//carbohydrate mediated signaling;GO:0032446//protein modification by small protein conjugation;GO:0009409//response to cold;GO:0009908//flower development;GO:0010876//lipid localization;GO:0009639//response to red or far red light;GO:0044085	gi|196122068|gb|ACG69509.1|/4.66871e-90/oleosin S4-3 [Brassica napus]
BnaC09g03710D	1032	365	5769	349.603	6252.26	4.16059	up	3.77972e-05	0.00688801	ko05169//Epstein-Barr virus infection;ko05168//Herpes simplex infection	GO:0005911//cell-cell junction;GO:0031224//intrinsic to membrane;GO:0009536//plastid	-	GO:0030001//metal ion transport	gi|567139750|ref|XP_006394873.1|/1.04034e-165/hypothetical protein EUTSA_v10004500mg [Eutrema salsugineum]
BnaC05g49210D	1449	478	55.5	449.714	58.3632	-2.94588	down	8.39665e-17	1.26834e-13	ko05033//Nicotine addiction;ko04721//Synaptic vesicle cycle;ko04974//Protein digestion and absorption;ko04727//GABAergic synapse;ko04723//Retrograde endocannabinoid signaling;ko05032//Morphine addiction	GO:0031224//intrinsic to membrane	GO:0015171//amino acid transmembrane transporter activity	GO:0006865//amino acid transport;GO:0051707//response to other organism;GO:0006812//cation transport;GO:0015740//C4-dicarboxylate transport	gi|567153486|ref|XP_006417505.1|/0/hypothetical protein EUTSA_v10009701mg [Eutrema salsugineum]
BnaA09g55270D	609	529	134.5	494.517	146.015	-1.7599	down	3.79346e-09	2.01763e-06	ko04721//Synaptic vesicle cycle;ko05110//Vibrio cholerae infection;ko04966//Collecting duct acid secretion;ko04145//Phagosome;ko05323//Rheumatoid arthritis;ko01100//Metabolic pathways;ko00190//Oxidative phosphorylation;ko05120//Epithelial cell signaling in Helicobacter pylori infection	GO:0044437;GO:0016020//membrane	-	GO:0006996//organelle organization;GO:0006605//protein targeting;GO:0006970//response to osmotic stress;GO:0006006//glucose metabolic process;GO:0070838//divalent metal ion transport	gi|567183670|ref|XP_006402753.1|/3.54313e-113/hypothetical protein EUTSA_v10006181mg [Eutrema salsugineum]
BnaA09g32660D	1194	495.5	207.5	464.637	220.556	-1.07496	down	0.000204461	0.0265229	ko04141//Protein processing in endoplasmic reticulum	GO:0043231//intracellular membrane-bounded organelle;GO:0016020//membrane	-	GO:0009626//plant-type hypersensitive response;GO:0009267//cellular response to starvation;GO:0015672//monovalent inorganic cation transport;GO:0015748;GO:0006605//protein targeting;GO:0015698//inorganic anion transport;GO:0016482//cytoplasmic transport;GO:0006865//amino acid transport	gi|18409509|ref|NP_566961.1|/0/SEC12-like protein 1 [Arabidopsis thaliana]
BnaC02g23190D	1056	543	213.5	506.937	227.901	-1.1534	down	3.99466e-05	0.00720856	ko00904//Diterpenoid biosynthesis;ko01110//Biosynthesis of secondary metabolites	GO:0044424//intracellular part	GO:0046914//transition metal ion binding;GO:0016706//oxidoreductase activity, acting on paired donors, with incorporation or reduction of molecular oxygen, 2-oxoglutarate as one donor, and incorporation of one atom each of oxygen into both donors;GO:0005515//protein binding	GO:0010476//gibberellin mediated signaling pathway;GO:0009685//gibberellin metabolic process;GO:0009639//response to red or far red light	gi|567119152|ref|XP_006389781.1|/0/hypothetical protein EUTSA_v10019663mg [Eutrema salsugineum]
BnaA06g34320D	234	422	1211.5	398.756	1298.39	1.70314	up	0.000356024	0.0406729	-	GO:0005911//cell-cell junction;GO:0016020//membrane;GO:0005618//cell wall	GO:0004857//enzyme inhibitor activity	GO:0043479;GO:0005976//polysaccharide metabolic process;GO:0045229//external encapsulating structure organization;GO:0032535//regulation of cellular component size;GO:0009826//unidimensional cell growth;GO:0048588//developmental cell growth;GO:0000097//sulfur amino acid biosynthetic process;GO:0006950//response to stress;GO:0010073//meristem maintenance;GO:0060918//auxin transport	gi|1209258|gb|AAA91049.1|/1.08091e-39/protease inhibitor II [Brassica rapa]
BnaA07g22470D	1413	530	151.5	494.793	161.125	-1.61865	down	5.97458e-08	2.58673e-05	ko00908//Zeatin biosynthesis;ko00944//Flavone and flavonol biosynthesis	-	GO:0035251//UDP-glucosyltransferase activity	GO:0006631//fatty acid metabolic process	gi|22330612|ref|NP_177529.2|/0/UDP-glucosyl transferase 89B1 [Arabidopsis thaliana]
BnaA09g37250D	1233	482.5	165.5	452.255	175.689	-1.36411	down	6.08817e-06	0.00144909	-	GO:0031224//intrinsic to membrane	GO:0015075//ion transmembrane transporter activity	GO:0006811//ion transport;GO:0044763	gi|567183873|ref|XP_006402812.1|/0/hypothetical protein EUTSA_v10006008mg [Eutrema salsugineum]
BnaA02g22500D	1389	380.5	2511	361.041	2687.72	2.89615	up	2.43143e-08	1.13201e-05	-	GO:0005783//endoplasmic reticulum	-	GO:0044702;GO:0003006//developmental process involved in reproduction;GO:0009737//response to abscisic acid stimulus	gi|1345841|sp|P33524.2|CRU2_BRANA/0/RecName: Full=Cruciferin BnC2; AltName: Full=11S globulin; AltName: Full=12S storage protein; Contains: RecName: Full=Cruciferin BnC2 subunit alpha; Contains: RecName: Full=Cruciferin BnC2 subunit beta; Flags: Precursor
BnaC03g60460D	345	515	915	480.772	971.455	1.01479	up	2.13603e-05	0.00432127	ko03010//Ribosome	GO:0005911//cell-cell junction;GO:0015935//small ribosomal subunit;GO:0044437	-	GO:0010467//gene expression;GO:0009451//RNA modification	gi|186517638|ref|NP_001119144.1|/1.27373e-42/40S ribosomal protein S25-4 [Arabidopsis thaliana]
BnaC01g27270D	507	455.5	188	427.595	200.203	-1.09478	down	0.000239722	0.0301199	-	-	-	GO:0044267//cellular protein metabolic process	gi|21554587|gb|AAM63624.1|/6.41451e-88/DnaJ protein, putative [Arabidopsis thaliana]
BnaA03g01900D	1302	519	208	484.003	221.624	-1.1269	down	7.46108e-05	0.012133	ko05166//HTLV-I infection;ko04115//p53 signaling pathway;ko04110//Cell cycle;ko04914//Progesterone-mediated oocyte maturation;ko04114//Oocyte meiosis	GO:0043231//intracellular membrane-bounded organelle	GO:0019887//protein kinase regulator activity;GO:0019900//kinase binding	GO:0009908//flower development;GO:0010374//stomatal complex development;GO:0016458//gene silencing;GO:0044786;GO:0006461//protein complex assembly;GO:0051726//regulation of cell cycle;GO:0010212//response to ionizing radiation;GO:0048285;GO:0034968//histone lysine methylation;GO:0000086//G2/M transition of mitotic cell cycle;GO:0006260//DNA replication;GO:1902410	gi|567170914|ref|XP_006399083.1|/0/hypothetical protein EUTSA_v10013556mg [Eutrema salsugineum]
BnaAnng07600D	738	475.5	912.5	445.122	973.542	1.12904	up	0.000230466	0.0291726	ko03010//Ribosome	GO:0015935//small ribosomal subunit;GO:0031981//nuclear lumen;GO:0009536//plastid;GO:0044437;GO:0005911//cell-cell junction;GO:0016020//membrane	GO:0005488//binding;GO:0005198//structural molecule activity	GO:0009451//RNA modification;GO:0071555//cell wall organization;GO:0010467//gene expression	gi|28436071|gb|AAO41731.1|/4.93311e-80/cytoplasmic ribosomal protein S14 [Brassica napus]
BnaA02g13680D	453	420	2131	395.555	2214.37	2.48495	up	5.23425e-12	4.50371e-09	-	-	-	-	gi|567147637|ref|XP_006415855.1|/1.80829e-50/hypothetical protein EUTSA_v10009029mg [Eutrema salsugineum]
BnaA07g35490D	1221	519	156	483.53	159.207	-1.60271	down	4.6885e-07	0.000159348	ko03060//Protein export;ko03070//Bacterial secretion system;ko00290//Valine, leucine and isoleucine biosynthesis;ko01100//Metabolic pathways;ko04122//Sulfur relay system;ko01110//Biosynthesis of secondary metabolites;ko00730//Thiamine metabolism	GO:0009532//plastid stroma;GO:0009526//plastid envelope	GO:0046872//metal ion binding;GO:0016616//oxidoreductase activity, acting on the CH-OH group of donors, NAD or NADP as acceptor;GO:0000166//nucleotide binding	GO:0006551//leucine metabolic process;GO:0006743//ubiquinone metabolic process;GO:0008652//cellular amino acid biosynthetic process;GO:0006970//response to osmotic stress;GO:0019758	gi|126201|sp|P29102.1|LEU3_BRANA/0/RecName: Full=3-isopropylmalate dehydrogenase, chloroplastic; Short=3-IPM-DH; Short=IMDH; AltName: Full=Beta-IPM dehydrogenase; Flags: Precursor
BnaC03g05110D	1482	430	960	404.224	1009.05	1.31977	up	2.47104e-08	1.14263e-05	ko00230//Purine metabolism;ko00330//Arginine and proline metabolism;ko01120//Microbial metabolism in diverse environments;ko01100//Metabolic pathways;ko00480//Glutathione metabolism;ko00300//Lysine biosynthesis;ko01110//Biosynthesis of secondary metabolites	GO:0009532//plastid stroma	GO:0016831//carboxy-lyase activity	GO:0009085//lysine biosynthetic process	gi|565459218|ref|XP_006287608.1|/0/hypothetical protein CARUB_v10000820mg [Capsella rubella]
BnaA07g11700D	1182	402	129	379.242	135.243	-1.48756	down	6.50548e-05	0.0108913	ko00592//alpha-Linolenic acid metabolism	GO:0043231//intracellular membrane-bounded organelle	GO:0008757//S-adenosylmethionine-dependent methyltransferase activity	GO:0051707//response to other organism;GO:0009755//hormone-mediated signaling pathway;GO:0006605//protein targeting;GO:0006972//hyperosmotic response;GO:0006633//fatty acid biosynthetic process;GO:0001101//response to acid;GO:0009626//plant-type hypersensitive response;GO:0009694//jasmonic acid metabolic process	gi|567149858|ref|XP_006416484.1|/0/hypothetical protein EUTSA_v10007856mg [Eutrema salsugineum]
BnaC06g02010D	1074	372.5	783.5	352.734	826.572	1.22856	up	6.13867e-07	0.0001987	ko00521//Streptomycin biosynthesis;ko04727//GABAergic synapse;ko00790//Folate biosynthesis;ko00910//Nitrogen metabolism;ko00330//Arginine and proline metabolism;ko04724//Glutamatergic synapse;ko01120//Microbial metabolism in diverse environments;ko01100//Metabolic pathways;ko00523//Polyketide sugar unit biosynthesis;ko02020//Two-component system;ko02010//ABC transporters;ko00630//Glyoxylate and d…	GO:0005840//ribosome;GO:0009536//plastid;GO:0005911//cell-cell junction;GO:0016020//membrane	GO:0032550;GO:0046914//transition metal ion binding;GO:0016211	GO:0010038//response to metal ion;GO:0006541//glutamine metabolic process;GO:0042126//nitrate metabolic process;GO:0034285;GO:0009746	gi|21553671|gb|AAM62764.1|/0/glutamine synthetase, putative [Arabidopsis thaliana]
BnaA07g20730D	459	533	225	495.619	234.682	-1.07852	down	0.000177651	0.0238179	-	-	-	-	gi|567120050|ref|XP_006390032.1|/4.92746e-80/hypothetical protein EUTSA_v10019245mg [Eutrema salsugineum]
BnaA01g25000D	558	524	227	487.273	242.082	-1.00924	down	0.000291365	0.0353665	-	GO:0000325//plant-type vacuole	-	-	gi|567196328|ref|XP_006406257.1|/5.07164e-130/hypothetical protein EUTSA_v10021605mg [Eutrema salsugineum]
BnaA03g25580D	429	537.5	219.5	499.295	228.21	-1.12953	down	0.000279587	0.0340585	-	GO:0009532//plastid stroma	GO:0016671//oxidoreductase activity, acting on a sulfur group of donors, disulfide as acceptor	GO:0000097//sulfur amino acid biosynthetic process;GO:0044267//cellular protein metabolic process;GO:0006950//response to stress	gi|297809655|ref|XP_002872711.1|/2.75098e-90/methionine sulfoxide reductase domain-containing protein [Arabidopsis lyrata subsp. lyrata]
BnaA06g32440D	996	363.5	702	344.341	738.368	1.1005	up	1.06496e-05	0.00235796	ko00230//Purine metabolism;ko04115//p53 signaling pathway;ko00240//Pyrimidine metabolism;ko01100//Metabolic pathways;ko00480//Glutathione metabolism	GO:0044424//intracellular part	GO:0016728	GO:0007049//cell cycle;GO:0008219//cell death;GO:0009117//nucleotide metabolic process;GO:0006260//DNA replication;GO:0009132//nucleoside diphosphate metabolic process;GO:0044707	gi|567141907|ref|XP_006395487.1|/0/hypothetical protein EUTSA_v10004569mg [Eutrema salsugineum]
BnaA09g35340D	336	519.5	160	482.982	167.654	-1.52648	down	4.03476e-07	0.000139928	ko03010//Ribosome	GO:0015934//large ribosomal subunit	GO:0005198//structural molecule activity	GO:0010467//gene expression;GO:0022613//ribonucleoprotein complex biogenesis	gi|565468400|ref|XP_006292080.1|/6.41188e-77/hypothetical protein CARUB_v10018275mg [Capsella rubella]
BnaA09g55990D	1011	478	941.5	445.929	982.82	1.14011	up	1.18961e-06	0.000356223	-	-	GO:0005515//protein binding	GO:0044267//cellular protein metabolic process;GO:0033554//cellular response to stress;GO:0000302//response to reactive oxygen species;GO:0009642//response to light intensity	gi|15225377|ref|NP_179646.1|/0/DNAJ heat shock family protein [Arabidopsis thaliana]
BnaA09g34600D	861	443	117	414.76	125.342	-1.72641	down	6.93253e-08	2.91615e-05	-	GO:0031224//intrinsic to membrane;GO:0009536//plastid;GO:0005911//cell-cell junction	GO:0005372//water transmembrane transporter activity;GO:0044389	GO:0055085//transmembrane transport;GO:0001101//response to acid;GO:0009267//cellular response to starvation;GO:0000041//transition metal ion transport;GO:0042044//fluid transport	gi|567186468|ref|XP_006403531.1|/0/hypothetical protein EUTSA_v10010603mg [Eutrema salsugineum]
BnaA01g16220D	519	282.5	3361	271.592	3599.77	3.7284	up	2.22458e-10	1.45238e-07	-	-	-	-	gi|112742|sp|P17333.1|2SS4_BRANA/1.63642e-101/RecName: Full=Napin; AltName: Full=1.7S seed storage protein; Contains: RecName: Full=Napin small chain; Contains: RecName: Full=Napin large chain; Flags: Precursor
BnaAnng07200D	1464	449.5	161	420.17	164.806	-1.35021	down	2.47121e-05	0.00486892	ko03420//Nucleotide excision repair;ko03440//Homologous recombination;ko03460//Fanconi anemia pathway;ko03430//Mismatch repair;ko03030//DNA replication	-	-	-	gi|297822045|ref|XP_002878905.1|/6.22487e-53/predicted protein [Arabidopsis lyrata subsp. lyrata]
BnaC06g26820D	876	481.5	147	448.621	161.089	-1.47764	down	5.96973e-05	0.010103	-	GO:0043231//intracellular membrane-bounded organelle	GO:0005488//binding	GO:0015698//inorganic anion transport;GO:0015833//peptide transport;GO:0001101//response to acid	gi|567124839|ref|XP_006391291.1|/0/hypothetical protein EUTSA_v10018905mg [Eutrema salsugineum]
BnaA06g36970D	639	444.5	179	415.623	184.007	-1.17552	down	0.00019671	0.025813	-	GO:0009526//plastid envelope	-	GO:0006605//protein targeting	gi|567185710|ref|XP_006403320.1|/8.30391e-131/hypothetical protein EUTSA_v10003270mg [Eutrema salsugineum]
BnaCnng53320D	1641	269.5	1374.5	259.589	1427.2	2.45889	up	6.87334e-08	2.91615e-05	ko00500//Starch and sucrose metabolism;ko02030//Bacterial chemotaxis;ko00940//Phenylpropanoid biosynthesis;ko00460//Cyanoamino acid metabolism;ko01100//Metabolic pathways;ko02020//Two-component system;ko01110//Biosynthesis of secondary metabolites	GO:0043231//intracellular membrane-bounded organelle	GO:0004553//hydrolase activity, hydrolyzing O-glycosyl compounds;GO:0043169//cation binding	GO:0044238//primary metabolic process	gi|127733|sp|Q00326.1|MYRO_BRANA/0/RecName: Full=Myrosinase; AltName: Full=Sinigrinase; AltName: Full=Thioglucosidase; Flags: Precursor
BnaC05g46270D	1275	456	815	425.344	860.344	1.01628	up	3.16179e-05	0.00596999	ko05169//Epstein-Barr virus infection;ko03050//Proteasome	GO:0016020//membrane;GO:0043231//intracellular membrane-bounded organelle;GO:0044444//cytoplasmic part;GO:0005838//proteasome regulatory particle	GO:0032550;GO:0005515//protein binding;GO:0017111//nucleoside-triphosphatase activity	GO:0003006//developmental process involved in reproduction;GO:0009062//fatty acid catabolic process;GO:0035966//response to topologically incorrect protein;GO:0009757//hexose mediated signaling;GO:0006511//ubiquitin-dependent protein catabolic process;GO:0006006//glucose metabolic process;GO:0009606//tropism;GO:0009404//toxin metabolic process;GO:0006997//nucleus organization;GO:0048229//gametoph…	gi|12697589|dbj|BAB21595.1|/0/Tat binding protein like protein [Brassica rapa]
BnaA09g38200D	1344	403	101	378.098	111.977	-1.75556	down	6.64318e-06	0.00154645	ko04140//Regulation of autophagy	GO:0009536//plastid	GO:0070011//peptidase activity, acting on L-amino acid peptides	GO:0045184//establishment of protein localization;GO:0016485//protein processing;GO:0044248//cellular catabolic process	gi|567183269|ref|XP_006402637.1|/0/hypothetical protein EUTSA_v10005940mg [Eutrema salsugineum]
BnaA09g33270D	1134	403	113	377.956	117.481	-1.68579	down	6.23749e-07	0.000199481	-	GO:0071944//cell periphery;GO:0043231//intracellular membrane-bounded organelle;GO:0044444//cytoplasmic part	GO:1901363;GO:0097159//organic cyclic compound binding	GO:0048827//phyllome development;GO:0006605//protein targeting;GO:0050896//response to stimulus;GO:0006139//nucleobase-containing compound metabolic process	gi|567187245|ref|XP_006403753.1|/4.06142e-157/hypothetical protein EUTSA_v10010453mg [Eutrema salsugineum]
BnaA09g13450D	447	213	1194	208.611	1251.13	2.58435	up	1.25982e-10	8.56352e-08	-	-	-	-	gi|567127995|ref|XP_006391916.1|/6.0236e-33/hypothetical protein EUTSA_v10023864mg [Eutrema salsugineum]
BnaA09g10820D	963	417	151	389.619	157.516	-1.30657	down	4.65722e-05	0.00822259	ko00966//Glucosinolate biosynthesis;ko01120//Microbial metabolism in diverse environments;ko00380//Tryptophan metabolism;ko00920//Sulfur metabolism;ko01110//Biosynthesis of secondary metabolites	-	GO:0047364//desulfoglucosinolate sulfotransferase activity	GO:0000097//sulfur amino acid biosynthetic process;GO:0009683;GO:0019758	gi|237682450|gb|ACR10272.1|/0/sulfotransferase 5b [Brassica rapa subsp. pekinensis]
BnaC03g75540D	1350	453	53	421.679	54.293	-2.95731	down	5.43842e-16	7.70149e-13	-	GO:0043231//intracellular membrane-bounded organelle	GO:0016616//oxidoreductase activity, acting on the CH-OH group of donors, NAD or NADP as acceptor;GO:0000166//nucleotide binding	GO:0002252;GO:0009725//response to hormone stimulus;GO:0010243//response to organic nitrogen;GO:0001666//response to hypoxia;GO:0044710	gi|567147883|ref|XP_006415920.1|/0/hypothetical protein EUTSA_v10007336mg [Eutrema salsugineum]
BnaA09g38620D	717	390.5	116.5	365.878	125.446	-1.54429	down	2.37465e-06	0.000636597	-	GO:0000322;GO:0016020//membrane	GO:0005488//binding	GO:0006468//protein phosphorylation;GO:0006886//intracellular protein transport;GO:0009072//aromatic amino acid family metabolic process;GO:0006984//ER-nucleus signaling pathway	gi|567183030|ref|XP_006402566.1|/1.02285e-144/hypothetical protein EUTSA_v10006213mg [Eutrema salsugineum]
BnaA09g43710D	1017	384	706.5	360.089	747.59	1.05389	up	3.17871e-05	0.00598531	-	-	GO:0005515//protein binding	GO:0044267//cellular protein metabolic process;GO:0033554//cellular response to stress;GO:0000302//response to reactive oxygen species;GO:0009642//response to light intensity	gi|15225377|ref|NP_179646.1|/0/DNAJ heat shock family protein [Arabidopsis thaliana]
BnaC02g06590D	258	450	159.5	418.534	165.511	-1.33842	down	2.02804e-05	0.00412737	-	-	-	-	gi|567174605|ref|XP_006400183.1|/1.75712e-26/hypothetical protein EUTSA_v10015149mg [Eutrema salsugineum]
BnaA02g17330D	411	392.5	786	367.233	829.665	1.17583	up	2.22709e-06	0.000605536	ko05322//Systemic lupus erythematosus;ko05034//Alcoholism;ko05202//Transcriptional misregulation in cancer	GO:0000785//chromatin;GO:0005634//nucleus	GO:0003676//nucleic acid binding;GO:0046983//protein dimerization activity	GO:0009566//fertilization;GO:0034728//nucleosome organization;GO:0003006//developmental process involved in reproduction	gi|15236103|ref|NP_195713.1|/1.13393e-91/Histone H3.3 [Arabidopsis thaliana]
BnaA02g11920D	945	322	971.5	304.213	1030.98	1.76086	up	2.08132e-12	1.86152e-09	-	GO:0043231//intracellular membrane-bounded organelle	-	-	gi|297840851|ref|XP_002888307.1|/1.90448e-104/hypothetical protein ARALYDRAFT_338601 [Arabidopsis lyrata subsp. lyrata]
BnaA03g36860D	1389	388	759	362.705	803.258	1.14707	up	4.97606e-06	0.00122421	ko00230//Purine metabolism;ko00450//Selenocompound metabolism;ko01120//Microbial metabolism in diverse environments;ko01100//Metabolic pathways;ko00920//Sulfur metabolism	GO:0016020//membrane;GO:0009532//plastid stroma	GO:0004779//sulfate adenylyltransferase activity	GO:0006568//tryptophan metabolic process;GO:0009617//response to bacterium;GO:0006694//steroid biosynthetic process;GO:0006091//generation of precursor metabolites and energy;GO:0006996//organelle organization;GO:0006970//response to osmotic stress;GO:0019758;GO:0051259//protein oligomerization;GO:0010038//response to metal ion;GO:0006006//glucose metabolic process;GO:0009683;GO:0009267//cellular…	gi|4033365|emb|CAA11417.1|/0/ATP sulfurylase [Brassica juncea]
BnaCnng03570D	777	368.5	111	345.292	115.26	-1.58292	down	4.97375e-06	0.00122421	-	GO:0030312//external encapsulating structure;GO:0009536//plastid	-	GO:0048646//anatomical structure formation involved in morphogenesis;GO:0000902//cell morphogenesis;GO:0009827//plant-type cell wall modification;GO:0009639//response to red or far red light;GO:0001101//response to acid	gi|506484956|gb|AGM16351.1|/0/alpha-expansin protein 9 [Brassica rapa]
BnaC06g23110D	2652	438	894.5	406.901	950.628	1.2242	up	2.04948e-06	0.000565851	-	GO:0009532//plastid stroma;GO:0009526//plastid envelope	GO:0017111//nucleoside-triphosphatase activity;GO:0032550	GO:0009642//response to light intensity;GO:0006412//translation;GO:0000302//response to reactive oxygen species;GO:0033554//cellular response to stress;GO:0009408//response to heat	gi|567121582|ref|XP_006390440.1|/0/hypothetical protein EUTSA_v10018095mg [Eutrema salsugineum]
BnaA09g26590D	1638	219	1109.5	211.825	1168.64	2.46388	up	5.5558e-16	7.70715e-13	ko00500//Starch and sucrose metabolism;ko02030//Bacterial chemotaxis;ko00940//Phenylpropanoid biosynthesis;ko00460//Cyanoamino acid metabolism;ko01100//Metabolic pathways;ko02020//Two-component system;ko01110//Biosynthesis of secondary metabolites	GO:0043231//intracellular membrane-bounded organelle	GO:0004553//hydrolase activity, hydrolyzing O-glycosyl compounds;GO:0043169//cation binding	GO:0044238//primary metabolic process	gi|310781304|gb|ADP24126.1|/0/myrosinase 1 [Brassica napus]
BnaA09g19400D	366	371.5	1153.5	347.444	1200.28	1.78853	up	2.2435e-10	1.45238e-07	-	GO:0055028//cortical microtubule;GO:0005819//spindle	-	GO:0065008;GO:0009651//response to salt stress;GO:0043479;GO:0045229//external encapsulating structure organization;GO:0048588//developmental cell growth;GO:0030865//cortical cytoskeleton organization;GO:0005976//polysaccharide metabolic process;GO:0009826//unidimensional cell growth	gi|567142706|ref|XP_006395683.1|/2.69832e-44/hypothetical protein EUTSA_v10005140mg [Eutrema salsugineum]
BnaCnng05910D	1473	218.5	761	211.143	795.999	1.91455	up	4.83813e-06	0.00120638	ko00903//Limonene and pinene degradation;ko00642//Ethylbenzene degradation;ko00362//Benzoate degradation;ko00240//Pyrimidine metabolism;ko00051//Fructose and mannose metabolism;ko04142//Lysosome;ko01120//Microbial metabolism in diverse environments;ko01100//Metabolic pathways;ko00627//Aminobenzoate degradation;ko00350//Tyrosine metabolism;ko05152//Tuberculosis	GO:0005911//cell-cell junction;GO:0031224//intrinsic to membrane	GO:0004175//endopeptidase activity	GO:0016485//protein processing	gi|567203926|ref|XP_006408387.1|/0/hypothetical protein EUTSA_v10020597mg [Eutrema salsugineum]
BnaC05g48020D	3294	340.5	945	319.458	997.235	1.64231	up	2.00327e-11	1.58337e-08	ko04120//Ubiquitin mediated proteolysis	-	-	GO:0009267//cellular response to starvation;GO:0009247//glycolipid biosynthetic process;GO:0006351//transcription, DNA-dependent	gi|567203494|ref|XP_006408260.1|/0/hypothetical protein EUTSA_v10019953mg [Eutrema salsugineum]
BnaC04g08100D	858	327	692.5	307.341	722.96	1.23407	up	1.24285e-06	0.000368914	-	GO:0005911//cell-cell junction;GO:0009536//plastid;GO:0031224//intrinsic to membrane	GO:0044389;GO:0005372//water transmembrane transporter activity	GO:0009414//response to water deprivation;GO:0006091//generation of precursor metabolites and energy;GO:0009746;GO:0006996//organelle organization;GO:0006970//response to osmotic stress;GO:0010038//response to metal ion;GO:0070838//divalent metal ion transport;GO:0048588//developmental cell growth;GO:0000041//transition metal ion transport;GO:0000097//sulfur amino acid biosynthetic process;GO:005…	gi|7209560|dbj|BAA92260.1|/0/Plasma membrane aquaporin 2b [Raphanus sativus]
BnaA10g27240D	777	316	53	297.356	56.2475	-2.40233	down	9.94042e-10	6.03295e-07	-	GO:0030312//external encapsulating structure;GO:0009536//plastid	-	GO:0048646//anatomical structure formation involved in morphogenesis;GO:0000902//cell morphogenesis;GO:0009827//plant-type cell wall modification;GO:0009639//response to red or far red light;GO:0001101//response to acid	gi|506484956|gb|AGM16351.1|/0/alpha-expansin protein 9 [Brassica rapa]
BnaAnng13320D	615	290	967	274.107	1034.56	1.9162	up	1.87162e-05	0.00385519	-	GO:0031224//intrinsic to membrane	-	GO:0006721//terpenoid metabolic process	gi|18405086|ref|NP_564669.1|/1.83165e-97/Glycoprotein membrane precursor GPI-anchored [Arabidopsis thaliana]
BnaC07g23150D	738	356.5	114	333.281	121.865	-1.45146	down	1.6421e-05	0.00343446	-	GO:0031224//intrinsic to membrane;GO:0009536//plastid	-	-	gi|567142396|ref|XP_006395608.1|/1.04811e-151/hypothetical protein EUTSA_v10004816mg [Eutrema salsugineum]
BnaA04g29680D	1656	305.5	549.5	287.816	576.378	1.00187	up	0.000172349	0.02332	ko03320//PPAR signaling pathway	GO:0044444//cytoplasmic part	GO:0004672//protein kinase activity;GO:0052742	GO:0006984//ER-nucleus signaling pathway;GO:0009620//response to fungus;GO:0009755//hormone-mediated signaling pathway;GO:0006605//protein targeting;GO:0006972//hyperosmotic response;GO:0010243//response to organic nitrogen;GO:0046488//phosphatidylinositol metabolic process;GO:0002252;GO:0006468//protein phosphorylation;GO:0006498//N-terminal protein lipidation;GO:0009626//plant-type hypersensiti…	gi|567166497|ref|XP_006397840.1|/0/hypothetical protein EUTSA_v10001379mg [Eutrema salsugineum]
BnaC09g48350D	774	210.5	2238.5	203.214	2417.83	3.57264	up	2.9089e-05	0.0056014	-	GO:0031224//intrinsic to membrane;GO:0044437	-	GO:1901576;GO:0001101//response to acid;GO:0044710;GO:0009628//response to abiotic stimulus;GO:1901700;GO:0003006//developmental process involved in reproduction;GO:0044707;GO:0010033//response to organic substance	gi|297806745|ref|XP_002871256.1|/6.22126e-69/embryo-specific protein 3 [Arabidopsis lyrata subsp. lyrata]
BnaA09g34970D	579	347.5	115.5	325.172	119.694	-1.44185	down	3.85091e-05	0.00699898	-	GO:0016020//membrane	-	-	gi|565469320|ref|XP_006292463.1|/1.42241e-87/hypothetical protein CARUB_v10018692mg [Capsella rubella]
BnaA04g14220D	963	342.5	635.5	320.719	672.338	1.06788	up	4.49128e-05	0.00799189	ko01120//Microbial metabolism in diverse environments;ko01100//Metabolic pathways;ko00350//Tyrosine metabolism;ko00010//Glycolysis / Gluconeogenesis;ko00650//Butanoate metabolism;ko00250//Alanine, aspartate and glutamate metabolism	GO:0044424//intracellular part	GO:0016620//oxidoreductase activity, acting on the aldehyde or oxo group of donors, NAD or NADP as acceptor	GO:0009658//chloroplast organization;GO:0000097//sulfur amino acid biosynthetic process	gi|567191478|ref|XP_006404932.1|/0/hypothetical protein EUTSA_v10000267mg [Eutrema salsugineum]
BnaA07g35160D	1146	368.5	90	343.826	95.0259	-1.85528	down	1.23241e-07	4.98644e-05	ko00564//Glycerophospholipid metabolism;ko00565//Ether lipid metabolism;ko01100//Metabolic pathways	GO:0043231//intracellular membrane-bounded organelle	GO:0016740//transferase activity	GO:0046471//phosphatidylglycerol metabolic process	gi|567119411|ref|XP_006389853.1|/0/hypothetical protein EUTSA_v10018678mg [Eutrema salsugineum]
BnaA02g17930D	1800	350	102.5	327.351	109.807	-1.57587	down	4.49148e-06	0.00115209	ko04145//Phagosome;ko05323//Rheumatoid arthritis;ko04142//Lysosome;ko04612//Antigen processing and presentation	-	-	GO:0071704;GO:0044238//primary metabolic process	gi|297850334|ref|XP_002893048.1|/7.23698e-72/expressed protein [Arabidopsis lyrata subsp. lyrata]
BnaA07g36700D	387	300	42	282.587	47.1143	-2.58446	down	2.55177e-08	1.17199e-05	-	-	-	-	gi|567147629|ref|XP_006415853.1|/2.50353e-39/hypothetical protein EUTSA_v10009039mg [Eutrema salsugineum]
BnaA07g22790D	798	227	1357	217.435	1438.19	2.7256	up	3.0563e-22	7.41962e-19	-	GO:0031224//intrinsic to membrane;GO:0000325//plant-type vacuole;GO:0000322	GO:0005372//water transmembrane transporter activity	GO:0051234//establishment of localization;GO:0044248//cellular catabolic process	gi|565488475|ref|XP_006301877.1|/3.93802e-146/hypothetical protein CARUB_v10022350mg [Capsella rubella]
BnaA09g40160D	315	355	84.5	331.425	90.8014	-1.8679	down	1.11723e-07	4.57484e-05	-	-	-	-	gi|567182256|ref|XP_006402339.1|/1.30869e-55/hypothetical protein EUTSA_v10006327mg [Eutrema salsugineum]
BnaC05g46770D	1077	229.5	2594.5	219.425	2677.1	3.60887	up	2.12346e-08	1.01648e-05	-	-	-	-	gi|567163078|ref|XP_006396946.1|/1.91659e-90/hypothetical protein EUTSA_v10029266mg [Eutrema salsugineum]
BnaC05g47160D	837	277	1467.5	261.726	1540.36	2.55714	up	1.201e-27	4.80216e-24	-	GO:0043231//intracellular membrane-bounded organelle;GO:0005881//cytoplasmic microtubule	-	GO:0016049//cell growth;GO:0050879//multicellular organismal movement;GO:0000226//microtubule cytoskeleton organization;GO:0000904//cell morphogenesis involved in differentiation	gi|567203168|ref|XP_006408170.1|/3.8573e-116/hypothetical protein EUTSA_v10022180mg [Eutrema salsugineum]
BnaA04g24000D	3099	284	588	267.818	618.751	1.20811	up	6.23258e-06	0.00146593	ko00230//Purine metabolism	GO:0000325//plant-type vacuole;GO:0031224//intrinsic to membrane;GO:0044437;GO:0009534//chloroplast thylakoid	GO:0046914//transition metal ion binding;GO:0032550;GO:0005515//protein binding;GO:0019829//cation-transporting ATPase activity	GO:0072503;GO:0012501//programmed cell death;GO:0006816//calcium ion transport;GO:0044237//cellular metabolic process;GO:0009617//response to bacterium;GO:0006970//response to osmotic stress	gi|297827801|ref|XP_002881783.1|/0/auto-inhibited Ca(2+)-ATPase, isoform 4 [Arabidopsis lyrata subsp. lyrata]
BnaAnng10570D	876	326	119.5	305.173	124.916	-1.28866	down	0.000237213	0.0298598	ko04075//Plant hormone signal transduction	GO:0043231//intracellular membrane-bounded organelle	GO:0001071//nucleic acid binding transcription factor activity;GO:0005515//protein binding	GO:0010038//response to metal ion;GO:0014070//response to organic cyclic compound;GO:0009755//hormone-mediated signaling pathway;GO:0006950//response to stress;GO:0006351//transcription, DNA-dependent	gi|157849760|gb|ABV89663.1|/1.45668e-142/indoleacetic acid-induced protein 16 [Brassica rapa]
BnaC03g73930D	807	296.5	109	278.666	115.581	-1.26963	down	0.000393855	0.0441053	-	GO:0043231//intracellular membrane-bounded organelle	GO:0046872//metal ion binding;GO:0003677//DNA binding	GO:0006351//transcription, DNA-dependent;GO:0003006//developmental process involved in reproduction;GO:0009755//hormone-mediated signaling pathway;GO:0006972//hyperosmotic response;GO:0010243//response to organic nitrogen;GO:0002252;GO:0001101//response to acid	gi|114431556|gb|ABI74621.1|/3.73745e-105/C2H2 zinc finger protein 1 [Eutrema halophilum]
BnaA03g47170D	552	194	2754.5	187.385	2948.73	3.97602	up	1.02503e-11	8.60187e-09	-	GO:0043231//intracellular membrane-bounded organelle;GO:0031224//intrinsic to membrane;GO:0005811//lipid particle	-	GO:0009908//flower development;GO:0009639//response to red or far red light;GO:0009756//carbohydrate mediated signaling;GO:0006886//intracellular protein transport;GO:0048507//meristem development;GO:0044085;GO:0032446//protein modification by small protein conjugation;GO:0009409//response to cold;GO:0010876//lipid localization;GO:0006405//RNA export from nucleus	gi|196122086|gb|ACG69518.1|/1.39716e-101/oleosin S3-6 [Brassica napus]
BnaCnng39740D	468	311.5	101	291.976	107.384	-1.44307	down	5.23681e-05	0.00908078	-	GO:0031225//anchored to membrane;GO:0009536//plastid;GO:0005911//cell-cell junction;GO:0005874//microtubule	GO:1902936;GO:0015631//tubulin binding;GO:0046914//transition metal ion binding	GO:0071322//cellular response to carbohydrate stimulus;GO:0035864//response to potassium ion;GO:0070838//divalent metal ion transport;GO:0046794;GO:0009651//response to salt stress;GO:0032026//response to magnesium ion;GO:0046688//response to copper ion;GO:0002237//response to molecule of bacterial origin;GO:0009826//unidimensional cell growth;GO:0009267//cellular response to starvation;GO:003111…	gi|604856672|gb|AHV84997.1|/3.01322e-19/plasma-membrane associated cation-binding protein 1 [Brassica rapa]
BnaC05g47590D	1635	262	846.5	247.847	886.885	1.8393	up	4.01115e-13	4.06946e-10	-	GO:0005911//cell-cell junction;GO:0044444//cytoplasmic part	GO:0032550;GO:0005515//protein binding	GO:0009908//flower development;GO:0051603//proteolysis involved in cellular protein catabolic process;GO:0009639//response to red or far red light;GO:0000338//protein deneddylation;GO:0016571//histone methylation;GO:0006006//glucose metabolic process;GO:0009451//RNA modification;GO:0006221//pyrimidine nucleotide biosynthetic process	gi|567203409|ref|XP_006408237.1|/0/hypothetical protein EUTSA_v10020448mg [Eutrema salsugineum]
BnaC05g41990D	1218	229.5	764.5	218.763	819.503	1.90538	up	0.000336695	0.0390048	ko00941//Flavonoid biosynthesis;ko01100//Metabolic pathways;ko01110//Biosynthesis of secondary metabolites	-	GO:0046914//transition metal ion binding;GO:0016705//oxidoreductase activity, acting on paired donors, with incorporation or reduction of molecular oxygen	GO:0051707//response to other organism;GO:0001101//response to acid;GO:0009694//jasmonic acid metabolic process;GO:0009628//response to abiotic stimulus;GO:0009755//hormone-mediated signaling pathway;GO:0006950//response to stress	gi|567200589|ref|XP_006407467.1|/0/hypothetical protein EUTSA_v10022012mg [Eutrema salsugineum]
BnaA07g37260D	555	387	75	358.976	79.5955	-2.17313	down	2.79741e-07	0.000102784	-	GO:0009526//plastid envelope	GO:0016671//oxidoreductase activity, acting on a sulfur group of donors, disulfide as acceptor	GO:0009314//response to radiation;GO:0016192//vesicle-mediated transport;GO:0006979//response to oxidative stress;GO:0044267//cellular protein metabolic process;GO:0044710;GO:0040007//growth;GO:0032989	gi|567171396|ref|XP_006399229.1|/2.16172e-105/hypothetical protein EUTSA_v10014718mg [Eutrema salsugineum]
BnaC05g42840D	720	187	1138.5	180.82	1188.76	2.71684	up	2.73588e-15	3.71937e-12	ko00740//Riboflavin metabolism;ko01100//Metabolic pathways;ko00100//Steroid biosynthesis	GO:0043231//intracellular membrane-bounded organelle;GO:0031224//intrinsic to membrane	-	GO:0009626//plant-type hypersensitive response;GO:0009813//flavonoid biosynthetic process;GO:0006605//protein targeting	gi|567201038|ref|XP_006407589.1|/8.57664e-164/hypothetical protein EUTSA_v10021400mg [Eutrema salsugineum]
BnaA10g04350D	1434	353	128	328.603	134.182	-1.29216	down	0.000131729	0.0187717	-	-	-	GO:0051321//meiotic cell cycle	gi|567154844|ref|XP_006417897.1|/0/hypothetical protein EUTSA_v10007468mg [Eutrema salsugineum]
BnaA05g07300D	933	275.5	589	259.396	611.506	1.23721	up	0.000100195	0.0153049	-	GO:0005911//cell-cell junction;GO:0009536//plastid;GO:0031224//intrinsic to membrane	GO:0044389;GO:0005372//water transmembrane transporter activity	GO:0009414//response to water deprivation;GO:0006091//generation of precursor metabolites and energy;GO:0009746;GO:0006996//organelle organization;GO:0006970//response to osmotic stress;GO:0010038//response to metal ion;GO:0070838//divalent metal ion transport;GO:0048588//developmental cell growth;GO:0000041//transition metal ion transport;GO:0000097//sulfur amino acid biosynthetic process;GO:005…	gi|7209560|dbj|BAA92260.1|/0/Plasma membrane aquaporin 2b [Raphanus sativus]
BnaA09g38520D	342	303	93	283.839	99.187	-1.51685	down	2.86646e-05	0.00553741	-	-	-	-	gi|565468408|ref|XP_006292084.1|/5.99519e-62/hypothetical protein CARUB_v10018279mg [Capsella rubella]
BnaA09g36460D	513	276	837	259.747	881.151	1.76228	up	4.18606e-12	3.64799e-09	-	GO:0042579//microbody;GO:0009536//plastid	GO:0005488//binding	GO:0007005//mitochondrion organization;GO:0007031//peroxisome organization	gi|567184196|ref|XP_006402910.1|/6.84107e-82/hypothetical protein EUTSA_v10006275mg [Eutrema salsugineum]
BnaC05g47390D	441	212	1291.5	202.752	1366.48	2.75267	up	1.92551e-29	1.18986e-25	ko03010//Ribosome	GO:0005911//cell-cell junction;GO:0015935//small ribosomal subunit;GO:0030312//external encapsulating structure;GO:0009536//plastid;GO:0031981//nuclear lumen	GO:0005198//structural molecule activity	GO:0010467//gene expression	gi|565446708|ref|XP_006284710.1|/3.8386e-97/hypothetical protein CARUB_v10005968mg [Capsella rubella]
BnaC04g25500D	1359	296.5	79.5	277.909	84.0291	-1.72565	down	4.73536e-06	0.00119659	ko04075//Plant hormone signal transduction	GO:0005911//cell-cell junction;GO:0030312//external encapsulating structure	GO:0004553//hydrolase activity, hydrolyzing O-glycosyl compounds	GO:0044238//primary metabolic process;GO:0010243//response to organic nitrogen	gi|567186235|ref|XP_006403459.1|/0/hypothetical protein EUTSA_v10010363mg [Eutrema salsugineum]
BnaA06g07040D	762	329.5	614	307.06	646.833	1.07487	up	4.92365e-05	0.00860361	ko04111//Cell cycle - yeast	GO:0044444//cytoplasmic part;GO:0016020//membrane	-	GO:0032446//protein modification by small protein conjugation;GO:0009620//response to fungus	gi|297849518|ref|XP_002892640.1|/2.26383e-153/predicted protein [Arabidopsis lyrata subsp. lyrata]
BnaAnng32500D	936	333.5	77	310.575	81.4248	-1.9314	down	1.4117e-07	5.51487e-05	-	-	GO:0046914//transition metal ion binding;GO:0016706//oxidoreductase activity, acting on paired donors, with incorporation or reduction of molecular oxygen, 2-oxoglutarate as one donor, and incorporation of one atom each of oxygen into both donors	GO:0044710	gi|565449823|ref|XP_006285541.1|/0/hypothetical protein CARUB_v10006983mg [Capsella rubella]
BnaC01g16690D	1500	294.5	733.5	275.749	775.658	1.49207	up	9.34768e-09	4.80413e-06	ko00330//Arginine and proline metabolism;ko01100//Metabolic pathways;ko01110//Biosynthesis of secondary metabolites;ko00250//Alanine, aspartate and glutamate metabolism	GO:0009532//plastid stroma	GO:0032550;GO:0016879//ligase activity, forming carbon-nitrogen bonds	GO:0009117//nucleotide metabolic process;GO:0006566//threonine metabolic process;GO:0006525//arginine metabolic process	gi|565442808|ref|XP_006283604.1|/0/hypothetical protein CARUB_v10004661mg [Capsella rubella]
BnaC05g46940D	1278	198.5	1023.5	189.973	1083.62	2.512	up	7.92437e-21	1.7955e-17	-	-	-	-	gi|567203043|ref|XP_006408134.1|/2.34944e-156/hypothetical protein EUTSA_v10020724mg [Eutrema salsugineum]
BnaC03g11910D	621	257.5	79.5	242.42	84.3223	-1.52353	down	9.42801e-05	0.0146865	ko00941//Flavonoid biosynthesis;ko01100//Metabolic pathways;ko01110//Biosynthesis of secondary metabolites;ko00402//Benzoxazinoid biosynthesis	-	GO:0016705//oxidoreductase activity, acting on paired donors, with incorporation or reduction of molecular oxygen;GO:0016740//transferase activity;GO:0016641//oxidoreductase activity, acting on the CH-NH2 group of donors, oxygen as acceptor	GO:0010038//response to metal ion;GO:0001101//response to acid;GO:0014070//response to organic cyclic compound;GO:0015698//inorganic anion transport;GO:0009404//toxin metabolic process;GO:0006787;GO:0030001//metal ion transport;GO:0006351//transcription, DNA-dependent	gi|15238458|ref|NP_200761.1|/1.02007e-103/1-aminocyclopropane-1-carboxylate oxidase-like protein 11 [Arabidopsis thaliana]
BnaA05g32830D	957	280	100.5	262.41	103.482	-1.34245	down	0.00041791	0.0461153	-	GO:0043231//intracellular membrane-bounded organelle;GO:0043232	-	GO:0009414//response to water deprivation;GO:0009267//cellular response to starvation;GO:0014070//response to organic cyclic compound;GO:0009755//hormone-mediated signaling pathway;GO:0006972//hyperosmotic response;GO:0009404//toxin metabolic process;GO:0006897//endocytosis;GO:0009247//glycolipid biosynthetic process	gi|567203582|ref|XP_006408286.1|/0/hypothetical protein EUTSA_v10021157mg [Eutrema salsugineum]
BnaAnng10080D	1032	172.5	1440.5	166.582	1529.98	3.19921	up	2.07546e-20	4.40868e-17	-	GO:0043231//intracellular membrane-bounded organelle	GO:0016787//hydrolase activity;GO:0005488//binding	GO:0048827//phyllome development;GO:0006461//protein complex assembly;GO:0009793//embryo development ending in seed dormancy;GO:0010876//lipid localization;GO:0006281//DNA repair;GO:0009639//response to red or far red light;GO:0009908//flower development;GO:0034968//histone lysine methylation;GO:1902410;GO:0010260//organ senescence;GO:0051726//regulation of cell cycle;GO:0044786;GO:0045132//meiot…	gi|211905345|gb|ACJ11252.1|/0/epithiospecifier protein [Brassica rapa subsp. pekinensis]
BnaA01g09270D	1272	295	1169.5	275.343	1249.81	2.1824	up	2.23416e-07	8.53173e-05	ko00860//Porphyrin and chlorophyll metabolism;ko01100//Metabolic pathways;ko01110//Biosynthesis of secondary metabolites	GO:0044434;GO:0009532//plastid stroma;GO:0030312//external encapsulating structure	GO:0032550;GO:0017111//nucleoside-triphosphatase activity;GO:0051003	GO:0016109;GO:0006779//porphyrin-containing compound biosynthetic process;GO:0006090//pyruvate metabolic process;GO:0006091//generation of precursor metabolites and energy;GO:0009886//post-embryonic morphogenesis;GO:0006633//fatty acid biosynthetic process;GO:0046471//phosphatidylglycerol metabolic process;GO:0019758;GO:0009154//purine ribonucleotide catabolic process;GO:0042254//ribosome biogene…	gi|567220934|ref|XP_006414096.1|/0/hypothetical protein EUTSA_v10025291mg [Eutrema salsugineum]
BnaC04g11150D	1830	224.5	698	212.465	745.264	1.81053	up	5.85283e-06	0.0014158	ko03040//Spliceosome;ko04120//Ubiquitin mediated proteolysis	GO:0031981//nuclear lumen;GO:0009536//plastid;GO:0031461//cullin-RING ubiquitin ligase complex;GO:0030312//external encapsulating structure	GO:0019787//small conjugating protein ligase activity	GO:0009639//response to red or far red light;GO:0000338//protein deneddylation;GO:0009617//response to bacterium;GO:0006605//protein targeting;GO:0006091//generation of precursor metabolites and energy;GO:0006970//response to osmotic stress;GO:0010038//response to metal ion;GO:0006006//glucose metabolic process;GO:0006498//N-terminal protein lipidation;GO:0032446//protein modification by small pr…	gi|240254572|ref|NP_850206.4|/0/U-box protein MAC3B [Arabidopsis thaliana]
BnaC05g47210D	3528	199	510	189.614	536.949	1.50172	up	1.39527e-07	5.51487e-05	-	-	-	-	gi|297828948|ref|XP_002882356.1|/0/hypothetical protein ARALYDRAFT_317312 [Arabidopsis lyrata subsp. lyrata]
BnaC02g24000D	1053	302.5	51	281.785	51.4864	-2.45233	down	2.68929e-09	1.48619e-06	ko00790//Folate biosynthesis;ko00270//Cysteine and methionine metabolism;ko01100//Metabolic pathways	-	-	-	gi|567192020|ref|XP_006405087.1|/4.72208e-38/hypothetical protein EUTSA_v10000285mg [Eutrema salsugineum]
BnaA01g30200D	591	260	503.5	243.701	533.716	1.13096	up	6.27712e-05	0.0105353	-	-	-	-	gi|567205692|ref|XP_006408822.1|/5.65647e-19/hypothetical protein EUTSA_v10002031mg [Eutrema salsugineum]
BnaA09g19610D	3969	247	571.5	231.934	596.794	1.36352	up	6.0193e-07	0.000195768	-	GO:0043231//intracellular membrane-bounded organelle	GO:0032550;GO:0004672//protein kinase activity	GO:0006464//cellular protein modification process;GO:0006402//mRNA catabolic process	gi|567142460|ref|XP_006395620.1|/0/hypothetical protein EUTSA_v10003622mg [Eutrema salsugineum]
BnaA07g39140D	1260	278	92	259.352	93.6304	-1.46986	down	0.000160301	0.0221084	ko00900//Terpenoid backbone biosynthesis;ko01110//Biosynthesis of secondary metabolites	GO:0009532//plastid stroma	GO:0016765//transferase activity, transferring alkyl or aryl (other than methyl) groups	GO:0006720//isoprenoid metabolic process;GO:0006743//ubiquinone metabolic process;GO:1901663	gi|567119871|ref|XP_006389980.1|/0/hypothetical protein EUTSA_v10018616mg [Eutrema salsugineum]
BnaC05g39200D	1794	245.5	74	230.22	80	-1.52494	down	9.44467e-05	0.0146865	ko01100//Metabolic pathways;ko00906//Carotenoid biosynthesis;ko01110//Biosynthesis of secondary metabolites	GO:0009532//plastid stroma;GO:0009534//chloroplast thylakoid	GO:0010436//carotenoid dioxygenase activity	GO:0001101//response to acid;GO:0009687//abscisic acid metabolic process;GO:0006972//hyperosmotic response;GO:0003006//developmental process involved in reproduction	gi|119507924|dbj|BAF42336.1|/0/9-cis-epoxycarotenoid dioxygenase [Raphanus sativus]
BnaC06g09330D	2760	182	1171	173.434	1242.07	2.84028	up	4.55404e-25	1.3459e-21	-	-	GO:0005488//binding	GO:0006950//response to stress	gi|1655824|gb|AAC08048.1|/0/myrosinase-binding protein [Brassica napus]
BnaA10g20610D	465	271	783	252.645	828.045	1.7126	up	4.89118e-11	3.65355e-08	ko04141//Protein processing in endoplasmic reticulum	GO:0044444//cytoplasmic part	GO:0005515//protein binding	GO:0033554//cellular response to stress;GO:0009642//response to light intensity;GO:0006970//response to osmotic stress;GO:0044267//cellular protein metabolic process;GO:0009408//response to heat;GO:0000302//response to reactive oxygen species	gi|397787610|gb|AFO66516.1|/8.15532e-96/putative 17.9 kDa class II heat shock protein [Brassica napus]
BnaC08g46020D	1089	273	94	254.379	96.1439	-1.40371	down	0.000295206	0.0356315	ko00500//Starch and sucrose metabolism;ko00520//Amino sugar and nucleotide sugar metabolism;ko01110//Biosynthesis of secondary metabolites	-	GO:0008194//UDP-glycosyltransferase activity	GO:0044711	gi|567156264|ref|XP_006418312.1|/0/hypothetical protein EUTSA_v10008011mg [Eutrema salsugineum]
BnaA02g25490D	1089	191.5	526.5	181.799	561.154	1.62605	up	1.63016e-05	0.00342001	ko00500//Starch and sucrose metabolism;ko01100//Metabolic pathways;ko00040//Pentose and glucuronate interconversions	GO:0030312//external encapsulating structure	GO:0052689	GO:0071555//cell wall organization	gi|89257486|gb|ABD64977.1|/0/pectinesterase family protein [Brassica oleracea]
BnaA05g12530D	471	263.5	628.5	245.777	661.293	1.42794	up	1.26771e-07	5.09888e-05	ko04141//Protein processing in endoplasmic reticulum	GO:0044424//intracellular part	-	GO:0006461//protein complex assembly;GO:0033554//cellular response to stress;GO:0009642//response to light intensity;GO:0006970//response to osmotic stress;GO:0044267//cellular protein metabolic process;GO:0009408//response to heat;GO:0000302//response to reactive oxygen species	gi|297826345|ref|XP_002881055.1|/2.673e-81/17.6 kDa class I small heat shock protein [Arabidopsis lyrata subsp. lyrata]
BnaA06g05380D	543	224	570	210.411	607.564	1.52983	up	1.36295e-06	0.00039592	-	-	-	GO:0009987//cellular process	gi|567153757|ref|XP_006417583.1|/4.26291e-79/hypothetical protein EUTSA_v10010041mg [Eutrema salsugineum]
BnaC09g34770D	954	235	466.5	220.16	492.787	1.16242	up	5.97494e-05	0.010103	ko04075//Plant hormone signal transduction	-	GO:0001071//nucleic acid binding transcription factor activity	GO:0010243//response to organic nitrogen;GO:0007165//signal transduction;GO:0002252;GO:0006351//transcription, DNA-dependent	gi|567177226|ref|XP_006400957.1|/0/hypothetical protein EUTSA_v10013016mg [Eutrema salsugineum]
BnaA03g56940D	1584	249.5	61	233.025	64.9331	-1.84346	down	5.98799e-06	0.00143826	ko04140//Regulation of autophagy	-	GO:0003824//catalytic activity	GO:0045491//xylan metabolic process	gi|297824621|ref|XP_002880193.1|/0/armadillo/beta-catenin repeat family protein [Arabidopsis lyrata subsp. lyrata]
BnaA09g39450D	1197	216.5	60.5	203.637	65.7217	-1.63156	down	8.79559e-05	0.0140345	-	GO:0031224//intrinsic to membrane	-	-	gi|567182614|ref|XP_006402446.1|/0/hypothetical protein EUTSA_v10006023mg [Eutrema salsugineum]
BnaC03g64080D	783	250.5	70	233.868	72.5301	-1.68905	down	3.51105e-05	0.00643289	-	-	GO:0004520//endodeoxyribonuclease activity;GO:0097159//organic cyclic compound binding	GO:0006308//DNA catabolic process;GO:0009664//plant-type cell wall organization;GO:0015698//inorganic anion transport;GO:0000904//cell morphogenesis involved in differentiation;GO:0016129;GO:0001101//response to acid;GO:0000041//transition metal ion transport;GO:0048437//floral organ development;GO:0009267//cellular response to starvation	gi|567220254|ref|XP_006413756.1|/5.14034e-159/hypothetical protein EUTSA_v10025874mg [Eutrema salsugineum]
BnaC03g76550D	4038	277.5	57	257.866	57.6586	-2.16101	down	3.60693e-07	0.000128365	-	-	GO:0005488//binding;GO:0003824//catalytic activity	GO:0044238//primary metabolic process	gi|590596274|ref|XP_007018292.1|/0/Rhamnogalacturonate lyase family protein [Theobroma cacao]
BnaA06g06510D	1602	197	492.5	186.13	514.028	1.46554	up	3.54078e-07	0.000127345	ko00500//Starch and sucrose metabolism;ko01100//Metabolic pathways;ko00040//Pentose and glucuronate interconversions	-	GO:0004553//hydrolase activity, hydrolyzing O-glycosyl compounds	GO:0009451//RNA modification	gi|240254055|ref|NP_563875.6|/0/pectin lyase-like protein [Arabidopsis thaliana]
BnaC03g13250D	2169	281	99	260.699	105.457	-1.30573	down	0.000318825	0.0377558	ko00531//Glycosaminoglycan degradation;ko00052//Galactose metabolism;ko00400//Phenylalanine, tyrosine and tryptophan biosynthesis;ko00051//Fructose and mannose metabolism;ko04142//Lysosome;ko00520//Amino sugar and nucleotide sugar metabolism;ko00604//Glycosphingolipid biosynthesis - ganglio series;ko01100//Metabolic pathways;ko00600//Sphingolipid metabolism;ko03010//Ribosome;ko01110//Biosynthesis…	GO:0005576//extracellular region;GO:0030312//external encapsulating structure	GO:0005488//binding;GO:0015925	GO:0006873//cellular ion homeostasis;GO:0030001//metal ion transport;GO:0044238//primary metabolic process	gi|297793199|ref|XP_002864484.1|/0/predicted protein [Arabidopsis lyrata subsp. lyrata]
BnaA06g36310D	1389	184.5	8423	174.761	8989.82	5.68483	up	2.6918e-26	8.71296e-23	-	GO:0005783//endoplasmic reticulum	-	GO:0044702;GO:0003006//developmental process involved in reproduction;GO:0009737//response to abscisic acid stimulus	gi|1345840|sp|P33523.2|CRU1_BRANA/0/RecName: Full=Cruciferin BnC1; AltName: Full=11S globulin; AltName: Full=12S storage protein; Contains: RecName: Full=Cruciferin BnC1 subunit alpha; Contains: RecName: Full=Cruciferin BnC1 subunit beta; Flags: Precursor
BnaA09g33190D	1281	209	33	196.438	34.1425	-2.52443	down	1.40767e-07	5.51487e-05	-	-	GO:0016791//phosphatase activity;GO:0043169//cation binding	GO:0006796//phosphate-containing compound metabolic process	gi|567187300|ref|XP_006403769.1|/0/hypothetical protein EUTSA_v10010920mg, partial [Eutrema salsugineum]
BnaA05g33170D	3561	205	18	192.828	19.0052	-3.34285	down	1.2053e-10	8.27567e-08	ko04111//Cell cycle - yeast	-	GO:0036094//small molecule binding;GO:1901363;GO:0097159//organic cyclic compound binding	GO:0050896//response to stimulus	gi|567203324|ref|XP_006408214.1|/0/hypothetical protein EUTSA_v10022404mg, partial [Eutrema salsugineum]
BnaC06g06810D	1152	161.5	1384	154.042	1464.99	3.24949	up	1.03303e-38	1.17032e-34	ko00230//Purine metabolism;ko04142//Lysosome;ko01120//Microbial metabolism in diverse environments;ko01100//Metabolic pathways;ko00030//Pentose phosphate pathway;ko00906//Carotenoid biosynthesis;ko01110//Biosynthesis of secondary metabolites;ko00511//Other glycan degradation;ko00250//Alanine, aspartate and glutamate metabolism	GO:0005911//cell-cell junction;GO:0005618//cell wall;GO:0044437	GO:0016787//hydrolase activity	GO:0044238//primary metabolic process	gi|1216389|gb|AAC49181.1|/0/myrosinase-associated protein [Brassica napus]
BnaA01g18090D	915	259.5	49	241.221	48.2889	-2.32059	down	7.96391e-06	0.00182885	-	GO:0043231//intracellular membrane-bounded organelle	-	-	gi|567221334|ref|XP_006414296.1|/1.03545e-51/hypothetical protein EUTSA_v10025552mg [Eutrema salsugineum]
BnaC01g27500D	1167	229.5	60.5	214.505	65.5263	-1.71086	down	3.00992e-05	0.00577956	-	GO:0043231//intracellular membrane-bounded organelle	-	-	gi|567129884|ref|XP_006392387.1|/0/hypothetical protein EUTSA_v10023551mg [Eutrema salsugineum]
BnaA08g00950D	465	216	639	202.34	664.863	1.71627	up	9.92203e-10	6.03295e-07	ko04141//Protein processing in endoplasmic reticulum	GO:0044424//intracellular part	-	GO:0044267//cellular protein metabolic process;GO:0000302//response to reactive oxygen species;GO:0009642//response to light intensity	gi|567131543|ref|XP_006392725.1|/5.80005e-80/hypothetical protein EUTSA_v10011844mg [Eutrema salsugineum]
BnaC05g00840D	1875	224	506	209.417	541.304	1.37006	up	0.000411638	0.0455711	ko04712//Circadian rhythm - plant	-	GO:0000975//regulatory region DNA binding;GO:0001071//nucleic acid binding transcription factor activity	GO:0010038//response to metal ion;GO:0001101//response to acid;GO:0044092//negative regulation of molecular function;GO:0009725//response to hormone stimulus;GO:0007623//circadian rhythm;GO:0006970//response to osmotic stress;GO:0048571//long-day photoperiodism;GO:0006351//transcription, DNA-dependent	gi|145323696|ref|NP_001077437.1|/0/protein LHY [Arabidopsis thaliana]
BnaA02g15090D	579	196.5	46.5	184.833	47.3458	-1.96491	down	3.12411e-05	0.0059318	-	GO:0009536//plastid	-	GO:0009414//response to water deprivation	gi|567123260|ref|XP_006390855.1|/1.12606e-123/hypothetical protein EUTSA_v10019146mg [Eutrema salsugineum]
BnaC05g49360D	909	187	52	176.325	55.7725	-1.66061	down	0.00022182	0.0282821	ko03410//Base excision repair;ko02030//Bacterial chemotaxis	GO:0043231//intracellular membrane-bounded organelle	GO:0043733	GO:0006281//DNA repair	gi|567152067|ref|XP_006417105.1|/2.20338e-178/hypothetical protein EUTSA_v10008250mg [Eutrema salsugineum]
BnaC02g24120D	816	259.5	63.5	240.653	66.0715	-1.86485	down	1.02028e-05	0.00226642	-	-	-	GO:0048731;GO:0009791//post-embryonic development	gi|567120648|ref|XP_006390186.1|/4.73749e-59/hypothetical protein EUTSA_v10019495mg [Eutrema salsugineum]
BnaC05g42900D	657	141.5	861.5	135.522	901.533	2.73386	up	4.69938e-24	1.27774e-20	ko04626//Plant-pathogen interaction	GO:0016020//membrane	GO:0046872//metal ion binding	-	gi|541135535|gb|AGV22098.1|/8.41708e-127/calmodulin-like protein [Brassica juncea]
BnaA09g37260D	762	256.5	86	237.934	88.9241	-1.41992	down	0.000408587	0.0453072	-	GO:0043231//intracellular membrane-bounded organelle	GO:0046914//transition metal ion binding;GO:0001071//nucleic acid binding transcription factor activity	GO:0006351//transcription, DNA-dependent;GO:0003006//developmental process involved in reproduction;GO:0010033//response to organic substance;GO:0009913//epidermal cell differentiation;GO:0000904//cell morphogenesis involved in differentiation;GO:0001101//response to acid;GO:0007165//signal transduction;GO:0006952//defense response	gi|567183870|ref|XP_006402811.1|/1.86375e-139/hypothetical protein EUTSA_v10006369mg [Eutrema salsugineum]
BnaA03g22130D	354	205	49.5	191.929	50.5297	-1.92537	down	2.86752e-05	0.00553741	-	-	-	-	gi|567210316|ref|XP_006410053.1|/6.16983e-30/hypothetical protein EUTSA_v10017433mg [Eutrema salsugineum]
BnaA09g38280D	819	216.5	63	202.076	66.3716	-1.60626	down	0.000153029	0.021288	-	GO:0044464//cell part	-	-	gi|567183175|ref|XP_006402609.1|/3.56147e-88/hypothetical protein EUTSA_v10006502mg [Eutrema salsugineum]
BnaA07g29300D	1455	209.5	48	195.842	52.5047	-1.89917	down	1.16845e-05	0.00257037	ko00500//Starch and sucrose metabolism;ko00520//Amino sugar and nucleotide sugar metabolism;ko01100//Metabolic pathways;ko01110//Biosynthesis of secondary metabolites	GO:0005911//cell-cell junction;GO:0005618//cell wall;GO:0043231//intracellular membrane-bounded organelle;GO:0044444//cytoplasmic part;GO:0016020//membrane	GO:0004553//hydrolase activity, hydrolyzing O-glycosyl compounds	GO:0044238//primary metabolic process	gi|567122983|ref|XP_006390777.1|/0/hypothetical protein EUTSA_v10018465mg [Eutrema salsugineum]
BnaA07g36910D	972	185	436.5	173.976	463.783	1.41456	up	3.11726e-06	0.00082129	-	GO:0009536//plastid	-	GO:0009648//photoperiodism	gi|567147689|ref|XP_006415870.1|/0/hypothetical protein EUTSA_v10008210mg [Eutrema salsugineum]
BnaC05g46950D	402	132.5	800	127.176	859.963	2.75745	up	2.71891e-05	0.00529557	ko03010//Ribosome	-	-	-	gi|15229845|ref|NP_187143.1|/3.02582e-81/40S ribosomal protein S24-1 [Arabidopsis thaliana]
BnaC08g33770D	1002	221	65.5	205.941	69.4645	-1.56789	down	0.000164379	0.0224367	ko00940//Phenylpropanoid biosynthesis;ko00360//Phenylalanine metabolism;ko01100//Metabolic pathways;ko01110//Biosynthesis of secondary metabolites	-	GO:0003824//catalytic activity;GO:0016209//antioxidant activity;GO:0043169//cation binding;GO:0046906//tetrapyrrole binding	GO:0044710;GO:0006950//response to stress	gi|567191873|ref|XP_006405046.1|/0/hypothetical protein EUTSA_v10000495mg [Eutrema salsugineum]
BnaA07g31420D	2232	229	701.5	213.066	742.382	1.80086	up	3.11847e-11	2.40881e-08	-	GO:0009532//plastid stroma;GO:0009526//plastid envelope	GO:0017111//nucleoside-triphosphatase activity;GO:0032550	GO:0009642//response to light intensity;GO:0006412//translation;GO:0000302//response to reactive oxygen species;GO:0033554//cellular response to stress;GO:0009408//response to heat	gi|17065040|gb|AAL32674.1|/0/heat shock protein 101 [Arabidopsis thaliana]
BnaC05g46990D	1686	118	571.5	114.121	601.191	2.39726	up	2.47272e-14	2.94878e-11	ko01100//Metabolic pathways;ko00906//Carotenoid biosynthesis;ko01110//Biosynthesis of secondary metabolites	GO:0009526//plastid envelope	GO:0016705//oxidoreductase activity, acting on paired donors, with incorporation or reduction of molecular oxygen	GO:0016109;GO:0016119//carotene metabolic process	gi|345451250|gb|AEN94305.1|/0/zeta-carotene desaturase [Brassica napus]
BnaCnng06200D	339	142	381.5	135.446	400.038	1.56241	up	7.68474e-07	0.000238522	ko05012//Parkinson's disease;ko05016//Huntington's disease;ko01100//Metabolic pathways;ko00190//Oxidative phosphorylation;ko05010//Alzheimer's disease	GO:0043231//intracellular membrane-bounded organelle	-	GO:0046474//glycerophospholipid biosynthetic process	gi|567203787|ref|XP_006408346.1|/5.76997e-71/hypothetical protein EUTSA_v10021803mg [Eutrema salsugineum]
BnaCnng06060D	582	131.5	733	126.048	758.466	2.58911	up	7.26274e-07	0.000228828	-	-	-	GO:0009628//response to abiotic stimulus	gi|21555032|gb|AAM63759.1|/2.34758e-108/unknown [Arabidopsis thaliana]
BnaA03g38560D	699	211	61.5	196.799	67.4671	-1.54447	down	0.000172089	0.02332	-	-	-	-	gi|18397433|ref|NP_565361.1|/3.53772e-117/uncharacterized protein [Arabidopsis thaliana]
BnaA07g33740D	660	196	54	183.347	56.3315	-1.70256	down	0.00016231	0.022199	-	-	-	GO:0048364//root development;GO:0048229//gametophyte development;GO:0009755//hormone-mediated signaling pathway;GO:0006351//transcription, DNA-dependent	gi|379323230|gb|AFD01314.1|/7.47866e-76/auxin response factor 17-2 [Brassica rapa subsp. pekinensis]
BnaA09g36370D	1155	214	947	199.329	973.363	2.28783	up	0.000452659	0.049058	ko01100//Metabolic pathways;ko01110//Biosynthesis of secondary metabolites;ko00901//Indole alkaloid biosynthesis	GO:0005911//cell-cell junction;GO:0005618//cell wall;GO:0043231//intracellular membrane-bounded organelle;GO:0016020//membrane	GO:0016843	GO:0009820//alkaloid metabolic process	gi|565466882|ref|XP_006291321.1|/0/hypothetical protein CARUB_v10017454mg [Capsella rubella]
BnaA09g42190D	780	249.5	506.5	230.896	531.427	1.20263	up	2.45688e-05	0.00486891	ko01100//Metabolic pathways;ko00906//Carotenoid biosynthesis;ko01110//Biosynthesis of secondary metabolites	-	GO:0003824//catalytic activity	GO:0044710;GO:0009617//response to bacterium	gi|567166724|ref|XP_006397906.1|/3.15899e-144/hypothetical protein EUTSA_v10001592mg [Eutrema salsugineum]
BnaA09g35920D	360	185.5	47	173.854	52.4206	-1.72967	down	8.75096e-05	0.0139962	-	-	-	-	-
BnaA09g38100D	717	155.5	20	147.09	22.105	-2.73426	down	1.72808e-05	0.00359218	-	-	-	-	gi|89257601|gb|ABD65090.1|/1.60049e-41/hypothetical protein 27.t00116 [Brassica oleracea]
BnaA06g36120D	2286	175	362	164.267	384.083	1.22538	up	0.000119157	0.0174937	ko03420//Nucleotide excision repair;ko04120//Ubiquitin mediated proteolysis	GO:0043231//intracellular membrane-bounded organelle;GO:0031461//cullin-RING ubiquitin ligase complex;GO:0044444//cytoplasmic part	GO:0044389	GO:0009908//flower development;GO:0009793//embryo development ending in seed dormancy;GO:0009756//carbohydrate mediated signaling;GO:0048572;GO:0048827//phyllome development;GO:0006259//DNA metabolic process;GO:0009640//photomorphogenesis;GO:0048507//meristem development;GO:0016567//protein ubiquitination;GO:0051726//regulation of cell cycle;GO:0007059//chromosome segregation;GO:0030154//cell dif…	gi|567168198|ref|XP_006398308.1|/0/hypothetical protein EUTSA_v10000782mg [Eutrema salsugineum]
BnaC02g15740D	1794	185.5	52.5	173.617	53.9089	-1.68732	down	0.00030916	0.0368036	ko01100//Metabolic pathways;ko00053//Ascorbate and aldarate metabolism	GO:0005911//cell-cell junction;GO:0031225//anchored to membrane	GO:0046914//transition metal ion binding;GO:0016682//oxidoreductase activity, acting on diphenols and related substances as donors, oxygen as acceptor	GO:0009117//nucleotide metabolic process	gi|567180756|ref|XP_006401971.1|/0/hypothetical protein EUTSA_v10013035mg [Eutrema salsugineum]
BnaC03g41580D	1137	101.5	1217.5	98.7644	1292.54	3.71007	up	7.706e-28	3.2738e-24	ko05169//Epstein-Barr virus infection;ko05168//Herpes simplex infection	GO:0005911//cell-cell junction;GO:0009526//plastid envelope	-	GO:0009718//anthocyanin-containing compound biosynthetic process	gi|567196805|ref|XP_006406391.1|/2.32526e-157/hypothetical protein EUTSA_v10020926mg [Eutrema salsugineum]
BnaC05g47620D	1842	166	441.5	156.11	462.835	1.56794	up	2.46785e-07	9.21701e-05	-	GO:0016020//membrane;GO:0043231//intracellular membrane-bounded organelle;GO:0044444//cytoplasmic part	-	GO:0009908//flower development;GO:0009639//response to red or far red light;GO:0016458//gene silencing;GO:0000338//protein deneddylation;GO:0006351//transcription, DNA-dependent;GO:0006305;GO:0032446//protein modification by small protein conjugation;GO:0034968//histone lysine methylation;GO:0000086//G2/M transition of mitotic cell cycle;GO:0006260//DNA replication	gi|567217468|ref|XP_006412363.1|/0/hypothetical protein EUTSA_v10024654mg [Eutrema salsugineum]
BnaC05g46760D	378	128.5	1090	122.62	1123.76	3.19607	up	7.76176e-07	0.000239817	-	-	-	GO:0010243//response to organic nitrogen;GO:0009692	gi|567209741|ref|XP_006409903.1|/9.41678e-34/hypothetical protein EUTSA_v10017648mg [Eutrema salsugineum]
BnaC05g47070D	5043	127	836	121.095	879.406	2.86039	up	4.1491e-25	1.28196e-21	-	GO:0043234//protein complex;GO:0005911//cell-cell junction	GO:0005488//binding;GO:0001076//RNA polymerase II transcription factor binding transcription factor activity	GO:0006464//cellular protein modification process;GO:0009606//tropism;GO:0008283//cell proliferation;GO:0009814//defense response, incompatible interaction;GO:0006366//transcription from RNA polymerase II promoter	gi|567203120|ref|XP_006408156.1|/0/hypothetical protein EUTSA_v10019885mg [Eutrema salsugineum]
BnaC04g26840D	1377	163	347.5	153.107	364.737	1.25231	up	9.46347e-05	0.0146865	ko04120//Ubiquitin mediated proteolysis	-	GO:0017016//Ras GTPase binding	-	gi|567186875|ref|XP_006403647.1|/0/hypothetical protein EUTSA_v10010341mg [Eutrema salsugineum]
BnaA09g11000D	1398	170.5	41	159.644	41.9486	-1.92817	down	0.000109104	0.0163715	ko03420//Nucleotide excision repair;ko03440//Homologous recombination;ko03460//Fanconi anemia pathway;ko03430//Mismatch repair;ko03030//DNA replication	-	-	-	gi|567205692|ref|XP_006408822.1|/2.42325e-46/hypothetical protein EUTSA_v10002031mg [Eutrema salsugineum]
BnaCnng33730D	1092	133.5	354.5	126.41	379.202	1.58485	up	0.000295645	0.0356315	-	GO:0044424//intracellular part	GO:0017076//purine nucleotide binding	GO:0048868//pollen tube development;GO:0048437//floral organ development;GO:0048229//gametophyte development	gi|567119048|ref|XP_006389751.1|/0/hypothetical protein EUTSA_v10019455mg [Eutrema salsugineum]
BnaC05g46830D	522	98	564.5	94.654	595.619	2.65366	up	3.85832e-18	6.39672e-15	-	GO:0043231//intracellular membrane-bounded organelle	-	GO:0006810//transport;GO:0003006//developmental process involved in reproduction;GO:0001101//response to acid	gi|567203001|ref|XP_006408122.1|/5.16516e-124/hypothetical protein EUTSA_v10021604mg [Eutrema salsugineum]
BnaC05g47430D	2004	116	289	110.636	301.235	1.44506	up	9.05395e-05	0.0142792	-	-	-	-	gi|567203342|ref|XP_006408219.1|/0/hypothetical protein EUTSA_v10020242mg [Eutrema salsugineum]
BnaA03g02070D	555	172.5	34	160.952	34.9106	-2.2049	down	1.40965e-05	0.00303226	-	GO:0009526//plastid envelope	GO:0016671//oxidoreductase activity, acting on a sulfur group of donors, disulfide as acceptor	GO:0009314//response to radiation;GO:0016192//vesicle-mediated transport;GO:0006979//response to oxidative stress;GO:0044267//cellular protein metabolic process;GO:0044710;GO:0040007//growth;GO:0032989	gi|567171396|ref|XP_006399229.1|/2.6364e-106/hypothetical protein EUTSA_v10014718mg [Eutrema salsugineum]
BnaC08g12220D	1386	164	40	153.288	42.8418	-1.83915	down	0.000153995	0.0213626	ko00592//alpha-Linolenic acid metabolism	-	GO:0010340//carboxyl-O-methyltransferase activity	GO:0008152//metabolic process	gi|567219112|ref|XP_006413185.1|/7.07708e-57/hypothetical protein EUTSA_v10026784mg [Eutrema salsugineum]
BnaC05g46260D	1242	146	436.5	137.258	461.535	1.74955	up	2.05653e-08	9.91421e-06	-	GO:0043231//intracellular membrane-bounded organelle	GO:0046872//metal ion binding;GO:0019787//small conjugating protein ligase activity	-	gi|567202768|ref|XP_006408059.1|/0/hypothetical protein EUTSA_v10020788mg [Eutrema salsugineum]
BnaA03g35700D	1200	144.5	2379	135.828	2546.46	4.22864	up	5.00088e-13	4.85614e-10	ko05169//Epstein-Barr virus infection;ko05168//Herpes simplex infection	GO:0005911//cell-cell junction;GO:0009526//plastid envelope	-	GO:0009718//anthocyanin-containing compound biosynthetic process	gi|567196805|ref|XP_006406391.1|/5.88081e-180/hypothetical protein EUTSA_v10020926mg [Eutrema salsugineum]
BnaA03g24520D	1779	101.5	301.5	97.487	316.993	1.70117	up	2.05616e-06	0.000565851	ko00500//Starch and sucrose metabolism;ko02030//Bacterial chemotaxis;ko00940//Phenylpropanoid biosynthesis;ko00460//Cyanoamino acid metabolism;ko01100//Metabolic pathways;ko02020//Two-component system;ko01110//Biosynthesis of secondary metabolites	GO:0043231//intracellular membrane-bounded organelle	GO:0004553//hydrolase activity, hydrolyzing O-glycosyl compounds;GO:0043169//cation binding	GO:0044238//primary metabolic process	gi|146572852|gb|ABQ42337.1|/0/myrosinase [Brassica napus]
BnaA08g31350D	1596	95.5	638	92.0491	689.21	2.90447	up	0.000374264	0.0424004	ko00500//Starch and sucrose metabolism;ko02030//Bacterial chemotaxis;ko00940//Phenylpropanoid biosynthesis;ko00460//Cyanoamino acid metabolism;ko01100//Metabolic pathways;ko02020//Two-component system;ko01110//Biosynthesis of secondary metabolites	GO:0043231//intracellular membrane-bounded organelle	GO:0004553//hydrolase activity, hydrolyzing O-glycosyl compounds;GO:0043169//cation binding	GO:0044238//primary metabolic process	gi|840725|emb|CAA55685.1|/0/myrosinase [Brassica napus]
BnaA01g09290D	1317	180	440.5	167.3	469.592	1.48897	up	6.66945e-06	0.00154727	-	-	-	-	gi|89274202|gb|ABD65606.1|/0/hypothetical protein 23.t00002 [Brassica oleracea]
BnaA10g05760D	450	113.5	362	107.795	385.06	1.83679	up	5.52527e-08	2.40753e-05	-	GO:0016020//membrane;GO:0005811//lipid particle	-	GO:0009791//post-embryonic development;GO:0048608//reproductive structure development;GO:0044702;GO:0044085;GO:0009409//response to cold;GO:0009987//cellular process;GO:0065007//biological regulation;GO:0010876//lipid localization	gi|196122074|gb|ACG69512.1|/4.88838e-81/oleosin S5-2 [Brassica napus]
BnaCnng45890D	1491	156	35.5	145.596	37.3331	-1.96344	down	0.000119505	0.0174985	ko00624//Polycyclic aromatic hydrocarbon degradation;ko00903//Limonene and pinene degradation;ko01120//Microbial metabolism in diverse environments;ko01100//Metabolic pathways;ko00627//Aminobenzoate degradation;ko00945//Stilbenoid, diarylheptanoid and gingerol biosynthesis;ko00363//Bisphenol degradation;ko01110//Biosynthesis of secondary metabolites	-	GO:0046914//transition metal ion binding;GO:0016491//oxidoreductase activity;GO:0046906//tetrapyrrole binding	GO:0044710	gi|567142207|ref|XP_006395567.1|/0/hypothetical protein EUTSA_v10004067mg [Eutrema salsugineum]
BnaC05g46740D	1764	93	354	89.2077	368.948	2.04818	up	7.01368e-08	2.91615e-05	-	GO:0016020//membrane	GO:0004674//protein serine/threonine kinase activity;GO:0032550	GO:0006796//phosphate-containing compound metabolic process;GO:0006464//cellular protein modification process	gi|565479274|ref|XP_006297277.1|/0/hypothetical protein CARUB_v10013293mg [Capsella rubella]
BnaAnng08670D	1170	109	286	103.409	297.954	1.52673	up	1.36045e-05	0.00293573	-	-	-	-	gi|15239655|ref|NP_197412.1|/5.86559e-147/Eukaryotic aspartyl protease family protein [Arabidopsis thaliana]
BnaC07g17990D	1032	73.5	408.5	71.6528	429.474	2.58348	up	2.19016e-13	2.29037e-10	-	GO:0043231//intracellular membrane-bounded organelle	GO:0016787//hydrolase activity;GO:0005488//binding	GO:0048827//phyllome development;GO:0006461//protein complex assembly;GO:0009793//embryo development ending in seed dormancy;GO:0010876//lipid localization;GO:0006281//DNA repair;GO:0009639//response to red or far red light;GO:0009908//flower development;GO:0034968//histone lysine methylation;GO:1902410;GO:0010260//organ senescence;GO:0051726//regulation of cell cycle;GO:0044786;GO:0045132//meiot…	gi|211905345|gb|ACJ11252.1|/0/epithiospecifier protein [Brassica rapa subsp. pekinensis]
BnaC03g73130D	303	132	28.5	123.702	30.686	-2.01122	down	0.000229063	0.0291034	ko01120//Microbial metabolism in diverse environments;ko01100//Metabolic pathways;ko00905//Brassinosteroid biosynthesis;ko01110//Biosynthesis of secondary metabolites;ko00020//Citrate cycle (TCA cycle)	GO:0043231//intracellular membrane-bounded organelle	GO:0046906//tetrapyrrole binding;GO:0046914//transition metal ion binding;GO:0016491//oxidoreductase activity	GO:0009683;GO:0006568//tryptophan metabolic process	gi|567221804|ref|XP_006414531.1|/4.98582e-59/hypothetical protein EUTSA_v10027049mg [Eutrema salsugineum]
BnaC05g47660D	969	104	292	98.6725	310.478	1.65377	up	3.63265e-06	0.000942466	-	GO:0009536//plastid	GO:0003824//catalytic activity;GO:0032553	GO:0044710	gi|18396698|ref|NP_566216.1|/1.26398e-177/FMN binding protein [Arabidopsis thaliana]
BnaA05g36250D	936	95.5	467	91.1029	495.908	2.4445	up	3.42601e-14	3.88132e-11	-	GO:0043231//intracellular membrane-bounded organelle	-	-	gi|1655824|gb|AAC08048.1|/3.94224e-138/myrosinase-binding protein [Brassica napus]
BnaCnng05860D	1608	99.5	289	94.6177	304.656	1.687	up	2.37879e-06	0.000636597	ko03440//Homologous recombination	GO:0043231//intracellular membrane-bounded organelle	-	GO:0007127//meiosis I;GO:0009639//response to red or far red light;GO:0000725//recombinational repair;GO:0000338//protein deneddylation;GO:0016570//histone modification;GO:0048446//petal morphogenesis;GO:0006342//chromatin silencing;GO:0051726//regulation of cell cycle;GO:0048447;GO:0000904//cell morphogenesis involved in differentiation;GO:0007059//chromosome segregation;GO:0000723//telomere mai…	gi|567203946|ref|XP_006408393.1|/0/hypothetical protein EUTSA_v10020468mg [Eutrema salsugineum]
BnaA03g39520D	1413	122.5	24.5	115.1	24.9751	-2.20433	down	0.000222182	0.0282821	-	GO:0009536//plastid	-	GO:0050896//response to stimulus	gi|567138769|ref|XP_006394593.1|/0/hypothetical protein EUTSA_v10005272mg [Eutrema salsugineum]
BnaCnng06090D	711	93	303	88.7819	324.204	1.86857	up	0.000183408	0.0244931	ko03013//RNA transport	GO:0000346//transcription export complex	-	GO:0006396//RNA processing	gi|567203832|ref|XP_006408359.1|/1.0076e-136/hypothetical protein EUTSA_v10021437mg [Eutrema salsugineum]
BnaC05g43030D	930	74.5	695.5	72.2595	728.294	3.33326	up	2.85989e-28	1.29599e-24	-	GO:0043231//intracellular membrane-bounded organelle	GO:0003824//catalytic activity	-	gi|565481072|ref|XP_006298176.1|/0/hypothetical protein CARUB_v10014233mg [Capsella rubella]
BnaA09g40190D	897	183.5	23	169.281	24.8979	-2.76533	down	0.000332314	0.0388247	ko03010//Ribosome	GO:0031981//nuclear lumen;GO:0009536//plastid;GO:0044437;GO:0015934//large ribosomal subunit;GO:0005911//cell-cell junction	GO:0005198//structural molecule activity	GO:0009451//RNA modification;GO:0022613//ribonucleoprotein complex biogenesis;GO:0010467//gene expression	gi|297824865|ref|XP_002880315.1|/5.6258e-141/60S ribosomal protein L7A [Arabidopsis lyrata subsp. lyrata]
BnaA05g28060D	3141	74.5	1159.5	72.2122	1239.88	4.10181	up	1.84802e-13	1.96277e-10	-	GO:0005911//cell-cell junction;GO:0043231//intracellular membrane-bounded organelle;GO:0031224//intrinsic to membrane	GO:0046914//transition metal ion binding;GO:0016759//cellulose synthase activity	GO:0043479;GO:0007275//multicellular organismal development;GO:0030243//cellulose metabolic process;GO:0045229//external encapsulating structure organization;GO:0006694//steroid biosynthetic process;GO:0032535//regulation of cellular component size;GO:0006091//generation of precursor metabolites and energy;GO:0009746;GO:0009826//unidimensional cell growth;GO:0006996//organelle organization;GO:000…	gi|565477904|ref|XP_006296592.1|/0/hypothetical protein CARUB_v10012872mg [Capsella rubella]
BnaA01g23170D	1092	110.5	268	104.13	285.301	1.4541	up	6.52123e-05	0.0108913	-	GO:0009536//plastid;GO:0031224//intrinsic to membrane;GO:0044437;GO:0030118//clathrin coat	GO:0046915//transition metal ion transmembrane transporter activity;GO:0005488//binding	GO:0030243//cellulose metabolic process;GO:0051707//response to other organism;GO:0006605//protein targeting;GO:0006826//iron ion transport;GO:0016192//vesicle-mediated transport;GO:0009606//tropism;GO:0006829//zinc ion transport;GO:0009267//cellular response to starvation;GO:0042044//fluid transport	gi|296081658|emb|CBI20663.3|/4.25588e-120/unnamed protein product [Vitis vinifera]
BnaA03g03740D	465	140.5	662.5	130.846	697.474	2.41427	up	6.63878e-17	1.0256e-13	ko04141//Protein processing in endoplasmic reticulum	GO:0044444//cytoplasmic part	GO:0005515//protein binding	GO:0033554//cellular response to stress;GO:0009642//response to light intensity;GO:0006970//response to osmotic stress;GO:0044267//cellular protein metabolic process;GO:0009408//response to heat;GO:0000302//response to reactive oxygen species	gi|157849708|gb|ABV89637.1|/1.64689e-95/17.6 kDa class II heat shock protein [Brassica rapa]
BnaC05g01960D	903	98.5	355	93.2068	369.423	1.98677	up	5.30871e-09	2.79732e-06	-	GO:0043231//intracellular membrane-bounded organelle	-	-	gi|297843166|ref|XP_002889464.1|/1.99716e-179/hypothetical protein ARALYDRAFT_470333 [Arabidopsis lyrata subsp. lyrata]
BnaA09g16950D	753	99.5	297	94.05	307.282	1.70807	up	0.0001069	0.0161118	-	GO:0005618//cell wall;GO:0043231//intracellular membrane-bounded organelle;GO:0005911//cell-cell junction;GO:0031225//anchored to membrane	-	GO:0010053//root epidermal cell differentiation;GO:0016129	gi|567185081|ref|XP_006403136.1|/4.86653e-103/hypothetical protein EUTSA_v10003262mg [Eutrema salsugineum]
BnaA07g35520D	1680	146.5	377	135.858	400.491	1.55967	up	1.91914e-06	0.000534637	-	GO:0043231//intracellular membrane-bounded organelle	-	GO:0009628//response to abiotic stimulus	gi|567119243|ref|XP_006389807.1|/0/hypothetical protein EUTSA_v10018350mg [Eutrema salsugineum]
BnaA09g50780D	1491	86.5	1012.5	82.4256	1085.53	3.71917	up	1.75376e-09	1.02767e-06	-	-	-	GO:0044702;GO:0003006//developmental process involved in reproduction;GO:0009737//response to abscisic acid stimulus	gi|567155845|ref|XP_006418192.1|/0/hypothetical protein EUTSA_v10009863mg [Eutrema salsugineum]
BnaA09g10450D	249	67.5	436.5	65.458	456.258	2.80121	up	1.16567e-16	1.72251e-13	-	-	-	-	gi|297840339|ref|XP_002888051.1|/2.36952e-11/hypothetical protein ARALYDRAFT_315187 [Arabidopsis lyrata subsp. lyrata]
BnaC05g48440D	1272	74	310	71.2465	326.161	2.19469	up	1.64045e-09	9.69634e-07	-	GO:0070993;GO:0043234//protein complex	GO:0008135//translation factor activity, nucleic acid binding	GO:0009908//flower development;GO:0006413//translational initiation;GO:0007127//meiosis I;GO:0009639//response to red or far red light;GO:0000338//protein deneddylation;GO:0006310//DNA recombination;GO:0016571//histone methylation;GO:0007059//chromosome segregation;GO:0006281//DNA repair	gi|567204095|ref|XP_006408436.1|/0/hypothetical protein EUTSA_v10020815mg [Eutrema salsugineum]
BnaC09g47920D	741	107.5	265	101.032	280.749	1.47446	up	5.67656e-05	0.00969494	-	GO:0043231//intracellular membrane-bounded organelle	GO:0043169//cation binding;GO:0001071//nucleic acid binding transcription factor activity	GO:0003006//developmental process involved in reproduction;GO:0006351//transcription, DNA-dependent	gi|38196013|gb|AAR13693.1|/0/zinc finger transcription factor [Brassica oleracea]
BnaA07g07960D	285	117.5	25	109.891	26.3364	-2.06094	down	0.000450632	0.04901	-	-	-	GO:0032989;GO:0016192//vesicle-mediated transport;GO:0040007//growth	gi|297801010|ref|XP_002868389.1|/3.45909e-47/hypothetical protein ARALYDRAFT_493566 [Arabidopsis lyrata subsp. lyrata]
BnaC05g47200D	732	65.5	348	63.5349	367.759	2.53314	up	1.75807e-12	1.6149e-09	-	-	GO:0036094//small molecule binding;GO:0097159//organic cyclic compound binding	-	gi|15229308|ref|NP_187100.1|/1.25206e-120/RNA recognition motif-containing protein [Arabidopsis thaliana]
BnaC01g17140D	642	110	540.5	103.117	581.778	2.49619	up	0.000119704	0.0174985	ko04141//Protein processing in endoplasmic reticulum	GO:0043231//intracellular membrane-bounded organelle	-	GO:0033554//cellular response to stress;GO:0009642//response to light intensity;GO:0044267//cellular protein metabolic process;GO:0010038//response to metal ion;GO:0000302//response to reactive oxygen species	gi|525526965|gb|AGR51657.1|/1.89505e-88/heat shock protein [Brassica juncea]
BnaC05g47470D	720	77.5	331	74.1741	346.004	2.2218	up	4.51156e-10	2.81731e-07	-	GO:0043231//intracellular membrane-bounded organelle;GO:0016020//membrane	GO:0005372//water transmembrane transporter activity	GO:0006810//transport;GO:0042221//response to chemical stimulus	gi|567203360|ref|XP_006408224.1|/3.94786e-114/hypothetical protein EUTSA_v10021302mg [Eutrema salsugineum]
BnaA05g28460D	1209	115.5	23.5	107.968	25.4774	-2.08331	down	0.000354266	0.0405402	-	GO:0009532//plastid stroma	GO:0046914//transition metal ion binding;GO:0032550;GO:0019829//cation-transporting ATPase activity	GO:0009154//purine ribonucleotide catabolic process;GO:0006811//ion transport	gi|567201003|ref|XP_006407579.1|/0/hypothetical protein EUTSA_v10020822mg [Eutrema salsugineum]
BnaCnng06180D	3342	79.5	315	75.9079	331.467	2.12654	up	3.79935e-09	2.01763e-06	ko00500//Starch and sucrose metabolism;ko00520//Amino sugar and nucleotide sugar metabolism;ko01100//Metabolic pathways	GO:0031228//intrinsic to Golgi membrane	GO:0019187//beta-1,4-mannosyltransferase activity;GO:0016759//cellulose synthase activity	GO:0030243//cellulose metabolic process;GO:0070085//glycosylation;GO:0048588//developmental cell growth;GO:0042546//cell wall biogenesis;GO:0006950//response to stress	gi|567203793|ref|XP_006408348.1|/0/hypothetical protein EUTSA_v10019935mg [Eutrema salsugineum]
BnaA09g41820D	1116	114.5	21	107.03	23.3617	-2.19579	down	0.000174752	0.0235687	ko00900//Terpenoid backbone biosynthesis;ko01100//Metabolic pathways;ko01110//Biosynthesis of secondary metabolites	GO:0009532//plastid stroma	GO:0043169//cation binding;GO:0004659//prenyltransferase activity	GO:0006743//ubiquinone metabolic process;GO:0019758;GO:0008654//phospholipid biosynthetic process;GO:0016109	gi|297825291|ref|XP_002880528.1|/0/geranylgeranyl pyrophosphate synthase [Arabidopsis lyrata subsp. lyrata]
BnaA05g19640D	558	127	28	118.114	31.0838	-1.92595	down	0.000345962	0.0398584	-	GO:0000325//plant-type vacuole	-	-	gi|567196328|ref|XP_006406257.1|/4.34108e-131/hypothetical protein EUTSA_v10021605mg [Eutrema salsugineum]
BnaA01g27840D	1137	138	31	127.816	32.4108	-1.97951	down	0.00025934	0.0324051	-	GO:0044424//intracellular part	-	GO:0051707//response to other organism	gi|18401609|ref|NP_566586.1|/1.21162e-134/F-box protein [Arabidopsis thaliana]
BnaC05g47090D	252	73.5	580	70.3281	597.362	3.08643	up	4.89116e-06	0.0012134	-	-	-	-	gi|297813623|ref|XP_002874695.1|/1.29259e-13/predicted protein [Arabidopsis lyrata subsp. lyrata]
BnaAnng10190D	2484	111.5	643.5	104.121	675.355	2.69738	up	1.38897e-19	2.69754e-16	ko04110//Cell cycle;ko04111//Cell cycle - yeast;ko03030//DNA replication;ko04113//Meiosis - yeast	GO:0043231//intracellular membrane-bounded organelle;GO:0043234//protein complex	GO:0032550;GO:0003676//nucleic acid binding;GO:0042623//ATPase activity, coupled;GO:0004386//helicase activity	GO:0006261//DNA-dependent DNA replication;GO:0032392//DNA geometric change	gi|567167433|ref|XP_006398088.1|/0/hypothetical protein EUTSA_v10000779mg [Eutrema salsugineum]
BnaC05g42890D	1758	68	298.5	65.3828	317.132	2.2781	up	3.19932e-09	1.72596e-06	-	GO:0043231//intracellular membrane-bounded organelle	GO:0016741	GO:0008152//metabolic process	gi|567201061|ref|XP_006407596.1|/0/hypothetical protein EUTSA_v10020357mg [Eutrema salsugineum]
BnaC05g48560D	432	65.5	307	63.1564	325.713	2.3666	up	2.15e-10	1.41888e-07	ko03010//Ribosome	GO:0030312//external encapsulating structure;GO:0015935//small ribosomal subunit;GO:0031981//nuclear lumen;GO:0005911//cell-cell junction	GO:0005198//structural molecule activity	GO:0009451//RNA modification;GO:0010467//gene expression	gi|567204140|ref|XP_006408450.1|/1.92025e-100/hypothetical protein EUTSA_v10022439mg [Eutrema salsugineum]
BnaA09g36980D	1086	116	20.5	108.082	21.3163	-2.34209	down	0.000134914	0.0191313	ko00903//Limonene and pinene degradation;ko05142//Chagas disease (American trypanosomiasis);ko05133//Pertussis;ko05145//Toxoplasmosis;ko00642//Ethylbenzene degradation;ko00362//Benzoate degradation;ko04722//Neurotrophin signaling pathway;ko05162//Measles;ko00240//Pyrimidine metabolism;ko00051//Fructose and mannose metabolism;ko04620//Toll-like receptor signaling pathway;ko05164//Influenza A;ko011…	-	GO:0016301//kinase activity	GO:0044237//cellular metabolic process	gi|567183992|ref|XP_006402847.1|/1.12717e-132/hypothetical protein EUTSA_v10006099mg [Eutrema salsugineum]
BnaA09g24550D	348	88.5	498.5	83.5916	512.578	2.61634	up	0.00010647	0.0160885	ko00513//Various types of N-glycan biosynthesis;ko04141//Protein processing in endoplasmic reticulum;ko00510//N-Glycan biosynthesis;ko01100//Metabolic pathways	GO:0031224//intrinsic to membrane;GO:0005789//endoplasmic reticulum membrane	GO:0004576//oligosaccharyl transferase activity	GO:0012501//programmed cell death;GO:0006464//cellular protein modification process	gi|297851662|ref|XP_002893712.1|/8.29372e-75/ATDAD1 [Arabidopsis lyrata subsp. lyrata]
BnaA08g00370D	1347	62	249	59.9922	260.055	2.11597	up	4.5152e-07	0.000155008	ko03040//Spliceosome	GO:0031461//cullin-RING ubiquitin ligase complex;GO:0031234//extrinsic to internal side of plasma membrane	-	GO:0006402//mRNA catabolic process	gi|567131138|ref|XP_006392612.1|/0/hypothetical protein EUTSA_v10011474mg [Eutrema salsugineum]
BnaA09g41270D	3129	121	284.5	112.44	303.447	1.43229	up	6.98501e-05	0.0115805	-	-	-	-	gi|567191739|ref|XP_006405008.1|/0/hypothetical protein EUTSA_v10000028mg [Eutrema salsugineum]
BnaC05g47730D	909	65	209.5	62.4746	221.604	1.82664	up	8.88284e-06	0.00201267	ko04141//Protein processing in endoplasmic reticulum	-	-	GO:0019725//cellular homeostasis	gi|567203440|ref|XP_006408248.1|/2.46725e-157/hypothetical protein EUTSA_v10021238mg [Eutrema salsugineum]
BnaCnng44560D	1233	73.5	274.5	70.0442	287.264	2.03604	up	6.74771e-08	2.88471e-05	-	GO:0009536//plastid	-	-	gi|567203202|ref|XP_006408179.1|/0/hypothetical protein EUTSA_v10020805mg [Eutrema salsugineum]
BnaC05g46750D	570	66	591	63.3178	604.149	3.25422	up	0.000439357	0.0480915	-	-	-	-	gi|567164060|ref|XP_006397228.1|/7.26518e-51/hypothetical protein EUTSA_v10029470mg [Eutrema salsugineum]
BnaC05g36220D	798	75	210	71.3327	220.326	1.62701	up	5.41536e-05	0.00934273	-	GO:0043231//intracellular membrane-bounded organelle	GO:0001071//nucleic acid binding transcription factor activity;GO:0003677//DNA binding	GO:0000725//recombinational repair;GO:0006351//transcription, DNA-dependent;GO:0048446//petal morphogenesis;GO:0031497//chromatin assembly;GO:0051726//regulation of cell cycle;GO:0048447;GO:0000904//cell morphogenesis involved in differentiation	gi|77378036|gb|ABA70759.1|/6.47023e-84/baby boom interacting protein 1B [Brassica napus]
BnaC08g17990D	2076	90	678.5	84.6436	732.533	3.11342	up	9.29001e-05	0.0145502	-	-	GO:0016298//lipase activity	GO:0044238//primary metabolic process	gi|567150292|ref|XP_006416602.1|/0/hypothetical protein EUTSA_v10006963mg [Eutrema salsugineum]
BnaC05g46850D	3576	62	215.5	59.6137	226.115	1.92334	up	2.63709e-06	0.000702954	ko04141//Protein processing in endoplasmic reticulum	-	-	GO:0009987//cellular process	gi|567203016|ref|XP_006408126.1|/0/hypothetical protein EUTSA_v10019946mg [Eutrema salsugineum]
BnaCnng56830D	429	96.5	15	90.3375	16.2123	-2.47824	down	0.000201935	0.0263462	-	-	-	-	-
BnaC09g44630D	465	111	243	103.25	259.551	1.32987	up	0.000461459	0.0497892	ko04141//Protein processing in endoplasmic reticulum	GO:0044444//cytoplasmic part	GO:0005515//protein binding	GO:0033554//cellular response to stress;GO:0009642//response to light intensity;GO:0006970//response to osmotic stress;GO:0044267//cellular protein metabolic process;GO:0009408//response to heat;GO:0000302//response to reactive oxygen species	gi|397787610|gb|AFO66516.1|/3.8824e-94/putative 17.9 kDa class II heat shock protein [Brassica napus]
BnaA07g35810D	1086	62	345	59.5664	364.38	2.61287	up	7.89511e-13	7.55862e-10	-	GO:0044424//intracellular part	GO:0017076//purine nucleotide binding	GO:0048868//pollen tube development;GO:0048437//floral organ development;GO:0048229//gametophyte development	gi|567119048|ref|XP_006389751.1|/0/hypothetical protein EUTSA_v10019455mg [Eutrema salsugineum]
BnaA07g39170D	705	82.5	11	77.7753	11.9672	-2.70023	down	0.000242898	0.0304627	-	GO:0044437;GO:0009536//plastid	-	-	gi|297844644|ref|XP_002890203.1|/1.59412e-120/soul heme-binding family protein [Arabidopsis lyrata subsp. lyrata]
BnaCnng63490D	642	109.5	241	101.773	255.571	1.32838	up	0.000458437	0.0495419	-	GO:0031224//intrinsic to membrane	GO:0015154	GO:0015766	gi|567181065|ref|XP_006402062.1|/2.77056e-124/hypothetical protein EUTSA_v10014273mg [Eutrema salsugineum]
BnaC05g47400D	3639	56	289.5	54.1285	304.16	2.49037	up	9.56571e-11	6.7033e-08	ko04111//Cell cycle - yeast	-	-	GO:0006950//response to stress	gi|297791669|ref|XP_002863719.1|/0/predicted protein [Arabidopsis lyrata subsp. lyrata]
BnaA01g31340D	408	54.5	510.5	52.7454	533.424	3.33817	up	3.02452e-23	7.90725e-20	-	-	GO:0005102//receptor binding	GO:0006950//response to stress	gi|565494310|ref|XP_006304794.1|/1.47961e-52/hypothetical protein CARUB_v10012371mg [Capsella rubella]
BnaC03g26940D	1050	107.5	305.5	99.8969	321.727	1.68732	up	2.14173e-06	0.000584668	-	GO:0009536//plastid	GO:0001071//nucleic acid binding transcription factor activity;GO:0003677//DNA binding	GO:0009642//response to light intensity;GO:0001666//response to hypoxia;GO:0044267//cellular protein metabolic process;GO:0000302//response to reactive oxygen species;GO:0033554//cellular response to stress;GO:0009408//response to heat;GO:0010243//response to organic nitrogen;GO:0009404//toxin metabolic process;GO:0006986//response to unfolded protein;GO:0006351//transcription, DNA-dependent	gi|323462247|gb|ADX69243.1|/0/heat shock transcription factor A2 [Brassica napus]
BnaA09g36170D	2127	81	198.5	76.1556	207.975	1.44939	up	0.000379113	0.0427823	-	GO:0043231//intracellular membrane-bounded organelle	-	GO:0009908//flower development;GO:0006342//chromatin silencing;GO:0034968//histone lysine methylation;GO:0000086//G2/M transition of mitotic cell cycle;GO:0006260//DNA replication	gi|567184290|ref|XP_006402939.1|/0/hypothetical protein EUTSA_v10005811mg [Eutrema salsugineum]
BnaA06g35990D	1374	87.5	264.5	81.8968	280.56	1.77643	up	2.81543e-06	0.000747562	-	GO:0043231//intracellular membrane-bounded organelle	GO:0004722//protein serine/threonine phosphatase activity	GO:0016482//cytoplasmic transport;GO:0006796//phosphate-containing compound metabolic process;GO:0009608//response to symbiont;GO:0006464//cellular protein modification process;GO:0006865//amino acid transport	gi|567168288|ref|XP_006398335.1|/0/hypothetical protein EUTSA_v10000883mg [Eutrema salsugineum]
BnaA09g34280D	1293	81	357	76.0609	374.184	2.29852	up	7.16029e-11	5.06993e-08	ko00903//Limonene and pinene degradation;ko00642//Ethylbenzene degradation;ko00362//Benzoate degradation;ko00240//Pyrimidine metabolism;ko00051//Fructose and mannose metabolism;ko01120//Microbial metabolism in diverse environments;ko01100//Metabolic pathways;ko00627//Aminobenzoate degradation;ko00350//Tyrosine metabolism	GO:0005618//cell wall;GO:0005576//extracellular region;GO:0009536//plastid	GO:0004175//endopeptidase activity	GO:0016485//protein processing;GO:0000097//sulfur amino acid biosynthetic process	gi|567186645|ref|XP_006403580.1|/0/hypothetical protein EUTSA_v10010398mg [Eutrema salsugineum]
BnaA09g18920D	1755	68	280.5	64.4839	300.765	2.22163	up	3.28457e-05	0.00615055	-	GO:0031224//intrinsic to membrane;GO:0000325//plant-type vacuole;GO:0044437	GO:0015103//inorganic anion transmembrane transporter activity;GO:0015198//oligopeptide transporter activity	GO:0006625//protein targeting to peroxisome;GO:0006857//oligopeptide transport;GO:0010876//lipid localization;GO:0048193//Golgi vesicle transport;GO:0030001//metal ion transport	gi|15226861|ref|NP_178313.1|/0/peptide transporter PTR2 [Arabidopsis thaliana]
BnaC05g47720D	768	47.5	269	46.1804	279.326	2.5966	up	2.09658e-07	8.05158e-05	-	GO:0043231//intracellular membrane-bounded organelle	-	GO:0046474//glycerophospholipid biosynthetic process;GO:0050896//response to stimulus	gi|567203437|ref|XP_006408247.1|/4.54288e-118/hypothetical protein EUTSA_v10021350mg [Eutrema salsugineum]
BnaC05g47320D	3852	99	366.5	91.9488	385.39	2.06741	up	1.90535e-09	1.08836e-06	-	GO:0005911//cell-cell junction;GO:0009526//plastid envelope	GO:0004175//endopeptidase activity;GO:0032550;GO:0042623//ATPase activity, coupled	GO:0003006//developmental process involved in reproduction;GO:0016485//protein processing;GO:0009154//purine ribonucleotide catabolic process	gi|567203261|ref|XP_006408196.1|/0/hypothetical protein EUTSA_v10019907mg [Eutrema salsugineum]
BnaC05g47480D	1137	61.5	336	58.5534	355.122	2.60049	up	1.99491e-12	1.80803e-09	ko00230//Purine metabolism;ko00240//Pyrimidine metabolism	GO:0031224//intrinsic to membrane;GO:0044421//extracellular region part;GO:0043231//intracellular membrane-bounded organelle	GO:0005515//protein binding;GO:0017110//nucleoside-diphosphatase activity;GO:0017111//nucleoside-triphosphatase activity	GO:0019321//pentose metabolic process;GO:0009856//pollination	gi|567203364|ref|XP_006408225.1|/0/hypothetical protein EUTSA_v10020649mg [Eutrema salsugineum]
BnaC06g35220D	2232	83.5	559	78.0981	593.838	2.92671	up	4.13702e-20	8.52151e-17	-	GO:0009532//plastid stroma;GO:0009526//plastid envelope	GO:0017111//nucleoside-triphosphatase activity;GO:0032550	GO:0009642//response to light intensity;GO:0006412//translation;GO:0000302//response to reactive oxygen species;GO:0033554//cellular response to stress;GO:0009408//response to heat	gi|17065040|gb|AAL32674.1|/0/heat shock protein 101 [Arabidopsis thaliana]
BnaAnng35370D	687	53	308.5	50.9365	318.363	2.6439	up	1.30887e-05	0.00283341	ko00500//Starch and sucrose metabolism;ko02030//Bacterial chemotaxis;ko00940//Phenylpropanoid biosynthesis;ko00460//Cyanoamino acid metabolism;ko01100//Metabolic pathways;ko02020//Two-component system;ko01110//Biosynthesis of secondary metabolites	GO:0043231//intracellular membrane-bounded organelle	GO:0004553//hydrolase activity, hydrolyzing O-glycosyl compounds;GO:0043169//cation binding	GO:0044238//primary metabolic process	gi|310781304|gb|ADP24126.1|/1.20282e-155/myrosinase 1 [Brassica napus]
BnaA09g13420D	435	41.5	496	40.6479	506.553	3.63946	up	0.000294535	0.035624	-	-	-	GO:0006351//transcription, DNA-dependent	gi|567127991|ref|XP_006391915.1|/5.73017e-21/hypothetical protein EUTSA_v10024101mg [Eutrema salsugineum]
BnaC07g17310D	573	57.5	214.5	54.8966	227.985	2.05415	up	9.94286e-07	0.000301721	-	-	-	-	gi|567185279|ref|XP_006403194.1|/1.64968e-38/hypothetical protein EUTSA_v10003424mg [Eutrema salsugineum]
BnaC05g47010D	912	51.5	336	49.506	356.783	2.84937	up	4.19642e-14	4.60076e-11	-	GO:0043231//intracellular membrane-bounded organelle	GO:0003824//catalytic activity	GO:0006006//glucose metabolic process	gi|297828988|ref|XP_002882376.1|/0/binding protein [Arabidopsis lyrata subsp. lyrata]
BnaA06g30010D	915	58.5	211	55.5979	219.629	1.98196	up	2.09888e-06	0.000575279	-	GO:0043231//intracellular membrane-bounded organelle	GO:0005488//binding	GO:0006281//DNA repair;GO:0010212//response to ionizing radiation;GO:0048229//gametophyte development;GO:0009117//nucleotide metabolic process;GO:0006464//cellular protein modification process;GO:0007126//meiosis;GO:0006351//transcription, DNA-dependent	gi|567140700|ref|XP_006395143.1|/4.62373e-151/hypothetical protein EUTSA_v10004684mg [Eutrema salsugineum]
BnaA02g24250D	1764	64	377.5	60.4959	399.507	2.72331	up	3.18878e-14	3.6738e-11	-	GO:0016020//membrane	GO:0015198//oligopeptide transporter activity	GO:0006857//oligopeptide transport;GO:0009617//response to bacterium;GO:0006972//hyperosmotic response;GO:0043200//response to amino acid stimulus;GO:0014070//response to organic cyclic compound	gi|297791093|ref|XP_002863431.1|/0/hypothetical protein ARALYDRAFT_494374 [Arabidopsis lyrata subsp. lyrata]
BnaCnng36920D	822	79.5	863	74.2993	897.213	3.59403	up	1.22232e-19	2.4437e-16	ko04145//Phagosome;ko04130//SNARE interactions in vesicular transport	GO:0044437	GO:0005515//protein binding	GO:0009555//pollen development;GO:0052386//cell wall thickening;GO:0015031//protein transport	gi|89274207|gb|ABD65611.1|/7.66597e-140/syntaxin, putative [Brassica oleracea]
BnaC05g42720D	3213	47	316	45.3566	328.424	2.85617	up	5.6891e-11	4.15281e-08	ko04530//Tight junction	GO:0043234//protein complex;GO:0005911//cell-cell junction;GO:0044444//cytoplasmic part;GO:0016020//membrane	GO:0005488//binding	GO:0009856//pollination;GO:0045184//establishment of protein localization;GO:0006887//exocytosis;GO:0006006//glucose metabolic process;GO:0010192//mucilage biosynthetic process;GO:0000904//cell morphogenesis involved in differentiation	gi|297833818|ref|XP_002884791.1|/0/hypothetical protein ARALYDRAFT_897214 [Arabidopsis lyrata subsp. lyrata]
BnaA09g35290D	1380	79	203	73.8067	215.438	1.54545	up	0.000187242	0.0249072	ko00908//Zeatin biosynthesis;ko00402//Benzoxazinoid biosynthesis	-	GO:0016757//transferase activity, transferring glycosyl groups	-	gi|567186121|ref|XP_006403427.1|/0/hypothetical protein EUTSA_v10011136mg [Eutrema salsugineum]
BnaC04g27080D	1548	92.5	221.5	85.7818	234.534	1.45106	up	0.000260471	0.0324867	ko00190//Oxidative phosphorylation	GO:0044444//cytoplasmic part	GO:0046872//metal ion binding;GO:0016462//pyrophosphatase activity	GO:0006793//phosphorus metabolic process;GO:0010038//response to metal ion	gi|567186954|ref|XP_006403668.1|/1.94499e-145/hypothetical protein EUTSA_v10010704mg [Eutrema salsugineum]
BnaA04g28570D	459	77.5	312.5	72.3763	336.29	2.21611	up	0.00034416	0.0397181	ko04141//Protein processing in endoplasmic reticulum	GO:0044424//intracellular part	-	GO:0006461//protein complex assembly;GO:0033554//cellular response to stress;GO:0009642//response to light intensity;GO:0006970//response to osmotic stress;GO:0044267//cellular protein metabolic process;GO:0009408//response to heat;GO:0000302//response to reactive oxygen species	gi|297826345|ref|XP_002881055.1|/4.39436e-79/17.6 kDa class I small heat shock protein [Arabidopsis lyrata subsp. lyrata]
BnaA04g25150D	291	54.5	484.5	51.8465	524.301	3.33808	up	0.000190897	0.0252452	-	-	GO:0016248//channel inhibitor activity;GO:0004866//endopeptidase inhibitor activity	GO:0001906//cell killing;GO:0006950//response to stress;GO:0009620//response to fungus	gi|85539365|emb|CAJ44307.1|/9.27088e-43/rapeseed trypsin inhibitor 3 [Brassica napus]
BnaA09g21510D	1086	82.5	203	76.7344	210.161	1.45355	up	0.000332421	0.0388247	-	-	-	GO:0009628//response to abiotic stimulus;GO:1901700;GO:0010243//response to organic nitrogen;GO:0006950//response to stress;GO:0006351//transcription, DNA-dependent	gi|567162819|ref|XP_006396868.1|/1.37961e-139/hypothetical protein EUTSA_v10028744mg [Eutrema salsugineum]
BnaC05g48130D	957	46.5	274	44.6275	286.196	2.681	up	2.56915e-11	2.00731e-08	-	GO:0043231//intracellular membrane-bounded organelle;GO:0043232	-	GO:0009414//response to water deprivation;GO:0009267//cellular response to starvation;GO:0014070//response to organic cyclic compound;GO:0009755//hormone-mediated signaling pathway;GO:0006972//hyperosmotic response;GO:0009404//toxin metabolic process;GO:0006897//endocytosis;GO:0009247//glycolipid biosynthetic process	gi|567203582|ref|XP_006408286.1|/0/hypothetical protein EUTSA_v10021157mg [Eutrema salsugineum]
BnaC01g18950D	738	47	499.5	45.0728	530.448	3.55688	up	1.0822e-24	3.06507e-21	-	GO:0031224//intrinsic to membrane;GO:0009532//plastid stroma	GO:0008374//O-acyltransferase activity;GO:0016705//oxidoreductase activity, acting on paired donors, with incorporation or reduction of molecular oxygen;GO:0046872//metal ion binding;GO:0004497//monooxygenase activity	GO:0009908//flower development;GO:0016109;GO:0009639//response to red or far red light;GO:0009414//response to water deprivation;GO:0009793//embryo development ending in seed dormancy;GO:0006779//porphyrin-containing compound biosynthetic process;GO:0009756//carbohydrate mediated signaling;GO:0051707//response to other organism;GO:0006090//pyruvate metabolic process;GO:0006633//fatty acid biosynt…	gi|196122112|gb|ACG69531.1|/0/caleosin CLO1-7 [Brassica napus]
BnaC05g47100D	696	62	339.5	58.4309	355.953	2.60688	up	1.74386e-12	1.6149e-09	ko04075//Plant hormone signal transduction	GO:0043231//intracellular membrane-bounded organelle	GO:0001071//nucleic acid binding transcription factor activity;GO:0005515//protein binding	GO:0010038//response to metal ion;GO:0014070//response to organic cyclic compound;GO:0009755//hormone-mediated signaling pathway;GO:0006950//response to stress;GO:0006351//transcription, DNA-dependent	gi|157849760|gb|ABV89663.1|/1.85497e-141/indoleacetic acid-induced protein 16 [Brassica rapa]
BnaA03g26670D	690	59.5	184	56.2046	195.763	1.80035	up	4.205e-05	0.00752185	-	GO:0005911//cell-cell junction;GO:0016020//membrane	-	-	gi|567161016|ref|XP_006396341.1|/2.72974e-107/hypothetical protein EUTSA_v10029297mg [Eutrema salsugineum]
BnaCnng44110D	3366	83	218.5	77.0377	229.885	1.57727	up	8.99747e-05	0.0142792	-	GO:0005911//cell-cell junction	-	-	gi|297827857|ref|XP_002881811.1|/0/hypothetical protein ARALYDRAFT_321881 [Arabidopsis lyrata subsp. lyrata]
BnaA04g01410D	1377	62.5	190	58.7816	202.619	1.78533	up	4.00528e-05	0.00720856	-	-	-	-	gi|567183236|ref|XP_006402627.1|/0/hypothetical protein EUTSA_v10005961mg [Eutrema salsugineum]
BnaA09g01280D	966	51	265.5	48.5403	285.823	2.55787	up	0.000152153	0.0212371	ko00904//Diterpenoid biosynthesis;ko01100//Metabolic pathways;ko01110//Biosynthesis of secondary metabolites	-	GO:0016705//oxidoreductase activity, acting on paired donors, with incorporation or reduction of molecular oxygen	GO:0019758	gi|567161703|ref|XP_006396533.1|/0/hypothetical protein EUTSA_v10028799mg [Eutrema salsugineum]
BnaA07g34870D	381	46	186	44.0876	192.901	2.12942	up	5.93142e-06	0.00142973	-	GO:0043231//intracellular membrane-bounded organelle	-	-	gi|567119558|ref|XP_006389894.1|/4.43958e-85/hypothetical protein EUTSA_v10019255mg [Eutrema salsugineum]
BnaC03g52910D	858	48.5	200.5	46.314	210.977	2.18757	up	5.51925e-07	0.000181239	-	GO:0031224//intrinsic to membrane	GO:0015154	GO:0015766	gi|567188849|ref|XP_006404221.1|/0/hypothetical protein EUTSA_v10010591mg [Eutrema salsugineum]
BnaA09g22130D	606	79.5	206.5	73.8735	213.827	1.53331	up	0.000160617	0.0221084	ko00521//Streptomycin biosynthesis;ko03440//Homologous recombination;ko01100//Metabolic pathways;ko00523//Polyketide sugar unit biosynthesis;ko03430//Mismatch repair;ko01110//Biosynthesis of secondary metabolites;ko03030//DNA replication	GO:0043231//intracellular membrane-bounded organelle	GO:0043566//structure-specific DNA binding	GO:0006259//DNA metabolic process;GO:0006089//lactate metabolic process	gi|297813577|ref|XP_002874672.1|/1.15978e-111/mitochondrially targeted single-stranded DNA binding protein [Arabidopsis lyrata subsp. lyrata]
BnaC04g16360D	498	55.5	297	52.4531	309.628	2.56143	up	3.62949e-11	2.77203e-08	-	-	-	-	gi|567169445|ref|XP_006398665.1|/9.7685e-36/hypothetical protein EUTSA_v10014916mg [Eutrema salsugineum]
BnaA05g34780D	1863	55	383.5	52.0079	414.572	2.99482	up	0.000302812	0.0361746	-	GO:0016021//integral to membrane;GO:0043231//intracellular membrane-bounded organelle;GO:0043234//protein complex	GO:0046872//metal ion binding;GO:0010209//vacuolar sorting signal binding	GO:0006892//post-Golgi vesicle-mediated transport;GO:0006605//protein targeting;GO:0006486//protein glycosylation	gi|567214174|ref|XP_006411071.1|/0/hypothetical protein EUTSA_v10016384mg [Eutrema salsugineum]
BnaC05g42730D	1896	36.5	202	35.5328	213.693	2.58832	up	9.16554e-09	4.75587e-06	ko00230//Purine metabolism;ko00564//Glycerophospholipid metabolism	GO:0043231//intracellular membrane-bounded organelle;GO:0019866//organelle inner membrane;GO:0044444//cytoplasmic part	GO:0016901//oxidoreductase activity, acting on the CH-OH group of donors, quinone or similar compound as acceptor;GO:0016899//oxidoreductase activity, acting on the CH-OH group of donors, oxygen as acceptor	GO:0006071//glycerol metabolic process;GO:0052646;GO:0022904//respiratory electron transport chain;GO:0019758;GO:0006006//glucose metabolic process;GO:0006812//cation transport	gi|567200997|ref|XP_006407577.1|/0/hypothetical protein EUTSA_v10020293mg [Eutrema salsugineum]
BnaC08g27410D	1464	74	307	68.8809	320.534	2.2183	up	2.56757e-09	1.43056e-06	-	GO:0043231//intracellular membrane-bounded organelle;GO:0016020//membrane	-	GO:0048511//rhythmic process	gi|567184435|ref|XP_006402982.1|/0/hypothetical protein EUTSA_v10005916mg [Eutrema salsugineum]
BnaA01g23920D	1635	66.5	181.5	62.1545	191.497	1.62339	up	0.000194865	0.0256204	ko03040//Spliceosome	-	GO:0005488//binding	-	gi|565421983|ref|XP_006279149.1|/0/hypothetical protein CARUB_v10007970mg [Capsella rubella]
BnaC05g46730D	444	65	186.5	60.6768	194.165	1.67807	up	9.82178e-05	0.0150706	ko03040//Spliceosome	-	-	-	gi|297829020|ref|XP_002882392.1|/6.21804e-57/hypothetical protein ARALYDRAFT_477790 [Arabidopsis lyrata subsp. lyrata]
BnaC05g48220D	1311	41	135	39.3037	142.49	1.85812	up	0.000203953	0.0265229	ko00052//Galactose metabolism;ko00051//Fructose and mannose metabolism;ko00520//Amino sugar and nucleotide sugar metabolism;ko01120//Microbial metabolism in diverse environments;ko01100//Metabolic pathways;ko00600//Sphingolipid metabolism;ko01110//Biosynthesis of secondary metabolites;ko00511//Other glycan degradation;ko00020//Citrate cycle (TCA cycle)	GO:0044424//intracellular part	GO:0046914//transition metal ion binding;GO:0016861//intramolecular oxidoreductase activity, interconverting aldoses and ketoses	GO:0009642//response to light intensity;GO:0019852//L-ascorbic acid metabolic process;GO:0010038//response to metal ion;GO:0001101//response to acid;GO:0009226//nucleotide-sugar biosynthetic process;GO:0017085//response to insecticide;GO:0034285;GO:0003006//developmental process involved in reproduction	gi|567203983|ref|XP_006408404.1|/0/hypothetical protein EUTSA_v10020776mg [Eutrema salsugineum]
BnaA06g01410D	423	46	380	43.7564	404.945	3.21016	up	5.84833e-15	7.36175e-12	-	GO:0005911//cell-cell junction;GO:0005618//cell wall;GO:0044437	GO:0016787//hydrolase activity	GO:0044238//primary metabolic process	gi|1216391|gb|AAC49182.1|/1.43946e-100/myrosinase-associated protein, partial [Brassica napus]
BnaC04g50100D	243	53.5	172	50.2463	182.343	1.85957	up	4.6362e-05	0.0082068	ko03060//Protein export;ko05110//Vibrio cholerae infection;ko04145//Phagosome;ko04141//Protein processing in endoplasmic reticulum	-	-	GO:0045184//establishment of protein localization;GO:0033554//cellular response to stress;GO:0009642//response to light intensity;GO:0009814//defense response, incompatible interaction;GO:0044267//cellular protein metabolic process;GO:0000302//response to reactive oxygen species	gi|567165939|ref|XP_006397687.1|/8.27454e-23/hypothetical protein EUTSA_v10001704mg [Eutrema salsugineum]
BnaA04g26510D	2163	55.5	168.5	52.0273	179.655	1.78789	up	9.78716e-05	0.0150514	-	-	-	-	gi|565471882|ref|XP_006293743.1|/0/hypothetical protein CARUB_v10022705mg [Capsella rubella]
BnaC05g46790D	1650	46.5	269.5	44.0124	284.694	2.69343	up	4.20757e-11	3.17784e-08	-	GO:0031224//intrinsic to membrane;GO:0044437	GO:0005451//monovalent cation:hydrogen antiporter activity;GO:0005488//binding;GO:0046873//metal ion transmembrane transporter activity	GO:0048827//phyllome development;GO:0006814//sodium ion transport;GO:0055065//metal ion homeostasis;GO:0006625//protein targeting to peroxisome;GO:0010119//regulation of stomatal movement;GO:0006970//response to osmotic stress;GO:0071805//potassium ion transmembrane transport;GO:0010876//lipid localization;GO:0048193//Golgi vesicle transport;GO:0055067;GO:0015992//proton transport	gi|297833210|ref|XP_002884487.1|/0/hypothetical protein ARALYDRAFT_477785 [Arabidopsis lyrata subsp. lyrata]
BnaA03g22890D	1122	65	288	60.4402	308.676	2.35251	up	6.74562e-06	0.00155962	-	GO:0009536//plastid	GO:0001071//nucleic acid binding transcription factor activity;GO:0003677//DNA binding	GO:0009642//response to light intensity;GO:0001666//response to hypoxia;GO:0044267//cellular protein metabolic process;GO:0000302//response to reactive oxygen species;GO:0033554//cellular response to stress;GO:0009408//response to heat;GO:0010243//response to organic nitrogen;GO:0009404//toxin metabolic process;GO:0006986//response to unfolded protein;GO:0006351//transcription, DNA-dependent	gi|323462247|gb|ADX69243.1|/0/heat shock transcription factor A2 [Brassica napus]
BnaA03g38750D	321	45	143	42.6293	149.612	1.81131	up	0.000201032	0.0262787	-	-	-	GO:0001101//response to acid	gi|567208581|ref|XP_006409618.1|/3.77748e-42/hypothetical protein EUTSA_v10022920mg [Eutrema salsugineum]
BnaC07g26590D	1713	70	205.5	64.8929	219.509	1.75814	up	3.40499e-05	0.00628943	-	GO:0043231//intracellular membrane-bounded organelle;GO:0044444//cytoplasmic part	GO:1902936;GO:0005515//protein binding;GO:0016853//isomerase activity	GO:0009642//response to light intensity;GO:0006498//N-terminal protein lipidation;GO:0010038//response to metal ion;GO:0018208//peptidyl-proline modification;GO:0000302//response to reactive oxygen species;GO:0010286//heat acclimation;GO:0033554//cellular response to stress;GO:0044707	gi|565432229|ref|XP_006280236.1|/0/hypothetical protein CARUB_v10026151mg [Capsella rubella]
BnaA07g07780D	1692	50.5	153.5	47.5273	161.879	1.76809	up	0.000188374	0.0250089	-	GO:0009536//plastid	GO:0042887;GO:0016755;GO:0019829//cation-transporting ATPase activity;GO:0046914//transition metal ion binding	GO:0006091//generation of precursor metabolites and energy;GO:0009699//phenylpropanoid biosynthetic process;GO:0009072//aromatic amino acid family metabolic process;GO:0010243//response to organic nitrogen;GO:0009626//plant-type hypersensitive response;GO:0043043//peptide biosynthetic process;GO:0009620//response to fungus;GO:0009062//fatty acid catabolic process;GO:0006605//protein targeting;GO:…	gi|565498986|ref|XP_006307132.1|/0/hypothetical protein CARUB_v10008721mg [Capsella rubella]
BnaC09g35750D	330	53	175	49.7537	184.452	1.89037	up	3.0955e-05	0.0059105	ko03060//Protein export;ko05110//Vibrio cholerae infection;ko04145//Phagosome;ko04141//Protein processing in endoplasmic reticulum	GO:0016020//membrane;GO:0009536//plastid	-	GO:0045184//establishment of protein localization	gi|567176843|ref|XP_006400846.1|/7.74586e-29/hypothetical protein EUTSA_v10015073mg [Eutrema salsugineum]
BnaC06g39270D	360	29	145.5	28.286	150.36	2.41026	up	0.00015711	0.0217503	-	-	-	-	-
BnaCnng59950D	543	28.5	174	27.8407	184.075	2.72503	up	2.20836e-08	1.04973e-05	ko00500//Starch and sucrose metabolism;ko02030//Bacterial chemotaxis;ko00940//Phenylpropanoid biosynthesis;ko00460//Cyanoamino acid metabolism;ko01100//Metabolic pathways;ko02020//Two-component system;ko01110//Biosynthesis of secondary metabolites	GO:0043231//intracellular membrane-bounded organelle	GO:0004553//hydrolase activity, hydrolyzing O-glycosyl compounds;GO:0043169//cation binding	GO:0044238//primary metabolic process	gi|56130951|gb|AAV80207.1|/4.69456e-107/myrosinase [Brassica rapa subsp. pekinensis]
BnaC03g32950D	210	42	611.5	39.7684	659.474	4.05162	up	1.31036e-06	0.000383925	-	-	-	-	gi|565482562|ref|XP_006298921.1|/3.73233e-09/hypothetical protein CARUB_v10015042mg [Capsella rubella]
BnaA06g36990D	2439	57	762	53.1266	800.09	3.91266	up	4.38761e-36	4.26062e-32	ko03013//RNA transport	GO:0043231//intracellular membrane-bounded organelle	-	-	gi|42573553|ref|NP_974873.1|/0/THO complex, subunit 5 [Arabidopsis thaliana]
BnaC05g46980D	927	31.5	179	30.4177	188.307	2.6301	up	3.82566e-08	1.68861e-05	-	GO:0043231//intracellular membrane-bounded organelle;GO:0044444//cytoplasmic part	GO:0003824//catalytic activity	GO:0006290//pyrimidine dimer repair;GO:0009416//response to light stimulus	gi|18397039|ref|NP_566241.1|/4.70409e-169/DNA-damage-repair/toleration protein DRT102 [Arabidopsis thaliana]
BnaA04g00200D	1116	44	167	41.5022	178.014	2.10073	up	9.19098e-06	0.00207557	-	GO:0009536//plastid	GO:0046914//transition metal ion binding;GO:0003676//nucleic acid binding;GO:0016787//hydrolase activity;GO:0000166//nucleotide binding	-	gi|15229373|ref|NP_191862.1|/9.2772e-103/methyl-CpG-binding domain-containing protein 4 [Arabidopsis thaliana]
BnaA09g54720D	768	68	477	62.828	502.123	2.99856	up	1.15858e-18	2.01932e-15	ko04978//Mineral absorption	-	GO:0043169//cation binding	GO:0006812//cation transport	gi|567186986|ref|XP_006403677.1|/8.15202e-133/hypothetical protein EUTSA_v10010661mg [Eutrema salsugineum]
BnaA06g12320D	522	26.5	360.5	25.8704	388.11	3.90709	up	6.19184e-07	0.000199471	-	GO:0043231//intracellular membrane-bounded organelle	GO:0005543//phospholipid binding	GO:0001101//response to acid;GO:0009845//seed germination	gi|15220972|ref|NP_173250.1|/6.50638e-118/protein MOTHER of FT and TF 1 [Arabidopsis thaliana]
BnaA10g27740D	1038	31	135.5	29.8305	141.995	2.25097	up	1.52104e-05	0.00322091	ko00941//Flavonoid biosynthesis;ko01100//Metabolic pathways;ko01110//Biosynthesis of secondary metabolites;ko00402//Benzoxazinoid biosynthesis	-	GO:0016705//oxidoreductase activity, acting on paired donors, with incorporation or reduction of molecular oxygen;GO:0016740//transferase activity;GO:0016641//oxidoreductase activity, acting on the CH-NH2 group of donors, oxygen as acceptor	GO:0010038//response to metal ion;GO:0001101//response to acid;GO:0014070//response to organic cyclic compound;GO:0015698//inorganic anion transport;GO:0009404//toxin metabolic process;GO:0006787;GO:0030001//metal ion transport;GO:0006351//transcription, DNA-dependent	gi|567155640|ref|XP_006418135.1|/0/hypothetical protein EUTSA_v10009937mg [Eutrema salsugineum]
BnaC06g14490D	2433	48.5	218	45.415	227.742	2.32616	up	7.03575e-08	2.91615e-05	ko05134//Legionellosis;ko04141//Protein processing in endoplasmic reticulum	GO:0031981//nuclear lumen;GO:0016020//membrane;GO:0044444//cytoplasmic part	GO:0032550;GO:0042623//ATPase activity, coupled	GO:0010038//response to metal ion;GO:0009154//purine ribonucleotide catabolic process;GO:0009896	gi|297816624|ref|XP_002876195.1|/0/hypothetical protein ARALYDRAFT_485698 [Arabidopsis lyrata subsp. lyrata]
BnaA01g25490D	972	33	326.5	31.6116	352.125	3.47756	up	1.47894e-05	0.00315174	ko03060//Protein export;ko04141//Protein processing in endoplasmic reticulum	GO:0031224//intrinsic to membrane	GO:0022892	GO:0045184//establishment of protein localization	gi|567196603|ref|XP_006406332.1|/0/hypothetical protein EUTSA_v10021027mg [Eutrema salsugineum]
BnaC05g42830D	2196	37.5	364.5	35.5717	383.853	3.43175	up	7.6434e-19	1.36724e-15	-	-	-	-	gi|567201035|ref|XP_006407588.1|/0/hypothetical protein EUTSA_v10020150mg [Eutrema salsugineum]
BnaA09g20270D	1446	41.5	131.5	38.992	137.163	1.81464	up	0.000358549	0.0408241	-	GO:0031224//intrinsic to membrane	GO:0022891//substrate-specific transmembrane transporter activity	GO:0044765;GO:0044763	gi|565459316|ref|XP_006287657.1|/0/hypothetical protein CARUB_v10000868mg [Capsella rubella]
BnaC02g32550D	591	59.5	2.5	55.0218	2.40887	-4.51357	down	3.15534e-05	0.00596999	-	-	-	-	gi|89257477|gb|ABD64968.1|/5.89916e-65/hypothetical protein 25.t00005 [Brassica oleracea]
BnaC06g41440D	537	52	170.5	48.2954	181.191	1.90756	up	4.00864e-05	0.00720856	-	-	-	GO:0009725//response to hormone stimulus;GO:0006351//transcription, DNA-dependent;GO:0007165//signal transduction	gi|20340233|gb|AAM19703.1|AF499716_1/6.60231e-49/ethylene responsive element binding factor 4-like protein [Eutrema halophilum]
BnaC05g42990D	1263	31.5	320.5	30.0392	345.757	3.52484	up	1.49575e-05	0.00317726	-	-	GO:0001071//nucleic acid binding transcription factor activity	GO:0009933//meristem structural organization;GO:0009943//adaxial/abaxial axis specification;GO:0009627//systemic acquired resistance;GO:0009799//specification of symmetry;GO:0010073//meristem maintenance;GO:0042743//hydrogen peroxide metabolic process;GO:0006351//transcription, DNA-dependent	gi|30681119|ref|NP_187615.2|/0/sequence-specific DNA binding transcription factor [Arabidopsis thaliana]
BnaA03g01490D	1767	44	159	41.171	166.202	2.01323	up	2.64622e-05	0.0051688	ko05145//Toxoplasmosis;ko04626//Plant-pathogen interaction	GO:0009536//plastid;GO:0042579//microbody;GO:0042175//nuclear outer membrane-endoplasmic reticulum membrane network	GO:0032550;GO:0004674//protein serine/threonine kinase activity;GO:0046872//metal ion binding	GO:0006468//protein phosphorylation	gi|455659558|gb|AGG35968.1|/0/calcium-dependent protein kinase 1 [Brassica napus]
BnaC05g47040D	828	34	205.5	32.171	219.411	2.7698	up	1.96544e-09	1.11332e-06	ko00710//Carbon fixation in photosynthetic organisms;ko01120//Microbial metabolism in diverse environments;ko01100//Metabolic pathways;ko00030//Pentose phosphate pathway;ko01110//Biosynthesis of secondary metabolites	GO:0009532//plastid stroma;GO:0009526//plastid envelope;GO:0009534//chloroplast thylakoid	GO:0016861//intramolecular oxidoreductase activity, interconverting aldoses and ketoses	GO:0006098//pentose-phosphate shunt;GO:0009617//response to bacterium	gi|565481318|ref|XP_006298299.1|/4.9398e-161/hypothetical protein CARUB_v10014364mg [Capsella rubella]
BnaC05g42790D	1467	35	243	32.9669	257.205	2.96383	up	1.35057e-11	1.0929e-08	-	-	GO:0016740//transferase activity	GO:0007568//aging;GO:0010243//response to organic nitrogen	gi|567201022|ref|XP_006407584.1|/0/hypothetical protein EUTSA_v10020581mg [Eutrema salsugineum]
BnaC05g30780D	933	31	247.5	29.4047	254.114	3.11136	up	5.60912e-05	0.00962815	-	GO:0009532//plastid stroma;GO:0031976	GO:0032553;GO:0005515//protein binding;GO:0003824//catalytic activity	GO:0022900//electron transport chain;GO:0006783//heme biosynthetic process;GO:0007275//multicellular organismal development	gi|565481034|ref|XP_006298157.1|/0/hypothetical protein CARUB_v10014206mg [Capsella rubella]
BnaC05g47960D	228	47	146.5	43.6061	153.473	1.81538	up	0.00020871	0.0270226	-	-	-	-	gi|567203468|ref|XP_006408254.1|/6.79064e-18/hypothetical protein EUTSA_v10022409mg [Eutrema salsugineum]
BnaA06g05650D	792	53	170.5	48.9494	181.582	1.89126	up	4.9206e-05	0.00860361	ko03040//Spliceosome	GO:0016604//nuclear body;GO:0009536//plastid	-	GO:0000377;GO:0006950//response to stress;GO:0009451//RNA modification	gi|567153606|ref|XP_006417540.1|/4.02114e-110/hypothetical protein EUTSA_v10008494mg [Eutrema salsugineum]
BnaC05g46870D	2871	22	172.5	21.2479	181.848	3.09734	up	1.27044e-09	7.57518e-07	-	GO:0044464//cell part	-	-	gi|297829010|ref|XP_002882387.1|/5.2322e-82/hypothetical protein ARALYDRAFT_477773 [Arabidopsis lyrata subsp. lyrata]
BnaA07g24400D	1617	19	169.5	18.5289	183.159	3.30525	up	0.000161631	0.0221954	ko00500//Starch and sucrose metabolism;ko02030//Bacterial chemotaxis;ko00940//Phenylpropanoid biosynthesis;ko00460//Cyanoamino acid metabolism;ko01100//Metabolic pathways;ko02020//Two-component system;ko01110//Biosynthesis of secondary metabolites	GO:0043231//intracellular membrane-bounded organelle	GO:0004553//hydrolase activity, hydrolyzing O-glycosyl compounds;GO:0043169//cation binding	GO:0044238//primary metabolic process	gi|840725|emb|CAA55685.1|/0/myrosinase [Brassica napus]
BnaA01g16170D	342	24	142	22.9817	151.287	2.71873	up	4.35919e-07	0.000150412	ko03013//RNA transport	GO:0044424//intracellular part	GO:0008135//translation factor activity, nucleic acid binding	GO:0016192//vesicle-mediated transport;GO:0006412//translation	gi|297799272|ref|XP_002867520.1|/5.22895e-77/hypothetical protein ARALYDRAFT_492082 [Arabidopsis lyrata subsp. lyrata]
BnaA06g06810D	1473	45.5	1	42.081	1.159	-5.18222	down	7.0468e-05	0.0116545	ko04142//Lysosome;ko04614//Renin-angiotensin system	-	GO:0004180//carboxypeptidase activity	GO:0016485//protein processing	gi|567153100|ref|XP_006417392.1|/0/hypothetical protein EUTSA_v10007471mg [Eutrema salsugineum]
BnaC05g30820D	867	35	137.5	32.7303	141.772	2.11487	up	0.000127072	0.0184154	ko04626//Plant-pathogen interaction;ko04075//Plant hormone signal transduction;ko04712//Circadian rhythm - plant	GO:0043231//intracellular membrane-bounded organelle	GO:0046914//transition metal ion binding;GO:0003677//DNA binding;GO:0001071//nucleic acid binding transcription factor activity	GO:0006351//transcription, DNA-dependent	gi|565484564|ref|XP_006299922.1|/3.27088e-170/hypothetical protein CARUB_v10016131mg [Capsella rubella]
BnaC05g47050D	1725	27.5	156	26.0039	163.506	2.65254	up	2.48462e-07	9.22893e-05	-	GO:0009536//plastid	-	GO:0009886//post-embryonic morphogenesis	gi|297833172|ref|XP_002884468.1|/0/pentatricopeptide repeat-containing protein [Arabidopsis lyrata subsp. lyrata]
BnaC04g12030D	1041	26.5	202.5	25.1134	217.302	3.11317	up	4.77675e-07	0.00016074	ko04727//GABAergic synapse;ko04940//Type I diabetes mellitus;ko00430//Taurine and hypotaurine metabolism;ko01100//Metabolic pathways;ko00410//beta-Alanine metabolism;ko01110//Biosynthesis of secondary metabolites;ko00650//Butanoate metabolism;ko00250//Alanine, aspartate and glutamate metabolism	GO:0044444//cytoplasmic part	GO:0043168;GO:0016831//carboxy-lyase activity	GO:0010038//response to metal ion;GO:0009626//plant-type hypersensitive response;GO:0009813//flavonoid biosynthetic process;GO:0009064//glutamine family amino acid metabolic process;GO:0006605//protein targeting;GO:0006970//response to osmotic stress;GO:0006873//cellular ion homeostasis;GO:0030001//metal ion transport;GO:0042044//fluid transport;GO:0009746	gi|45935268|gb|AAS79669.1|/0/glutamate decarboxylase 2 [Brassica juncea]
BnaC03g41590D	2766	22	1210	21.1059	1282.97	5.92569	up	7.52768e-77	2.55843e-72	ko05169//Epstein-Barr virus infection;ko05168//Herpes simplex infection	GO:0005911//cell-cell junction;GO:0009526//plastid envelope	-	GO:0009718//anthocyanin-containing compound biosynthetic process	gi|567196793|ref|XP_006406388.1|/0/hypothetical protein EUTSA_v10020911mg [Eutrema salsugineum]
BnaC02g28290D	1551	45.5	0	42.0337	0	-15.3593	down	4.7135e-06	0.00119551	ko00941//Flavonoid biosynthesis;ko00943//Isoflavonoid biosynthesis;ko01100//Metabolic pathways;ko01110//Biosynthesis of secondary metabolites;ko00944//Flavone and flavonol biosynthesis	GO:0043231//intracellular membrane-bounded organelle	GO:0046906//tetrapyrrole binding;GO:0046914//transition metal ion binding;GO:0016491//oxidoreductase activity	GO:0044710	gi|567162511|ref|XP_006396778.1|/0/hypothetical protein EUTSA_v10028580mg [Eutrema salsugineum]
BnaC01g23930D	984	30	237.5	28.183	251.613	3.15831	up	2.52167e-12	2.22608e-09	-	GO:0005634//nucleus	GO:0043169//cation binding	GO:0006139//nucleobase-containing compound metabolic process;GO:0007275//multicellular organismal development	gi|567159766|ref|XP_006419104.1|/1.64673e-25/hypothetical protein EUTSA_v10002782mg, partial [Eutrema salsugineum]
BnaA07g33990D	1581	36	0	33.5263	0	-15.033	down	5.96188e-05	0.010103	ko05020//Prion diseases	GO:0043231//intracellular membrane-bounded organelle	-	-	gi|567120005|ref|XP_006390019.1|/0/hypothetical protein EUTSA_v10018402mg [Eutrema salsugineum]
BnaA07g01600D	1617	27	143	25.5114	150.003	2.55578	up	1.40076e-06	0.000405173	-	GO:0009536//plastid	GO:0016740//transferase activity	-	gi|79557522|ref|NP_179475.3|/0/SET domain-containing protein [Arabidopsis thaliana]
BnaC05g47530D	915	32.5	284.5	30.4093	298.17	3.29355	up	7.96451e-15	9.84327e-12	-	GO:0043231//intracellular membrane-bounded organelle	GO:0003824//catalytic activity;GO:0032553	GO:0044710	gi|567203386|ref|XP_006408231.1|/0/hypothetical protein EUTSA_v10021212mg [Eutrema salsugineum]
BnaA06g40430D	975	21.5	102	20.6134	108.348	2.39401	up	7.7271e-05	0.0125356	ko04626//Plant-pathogen interaction;ko04075//Plant hormone signal transduction	GO:0043231//intracellular membrane-bounded organelle	GO:0001071//nucleic acid binding transcription factor activity	GO:0006351//transcription, DNA-dependent	gi|312283551|dbj|BAJ34641.1|/1.71708e-141/unnamed protein product [Thellungiella halophila]
BnaC05g47180D	1083	25	102.5	23.7303	109.318	2.20373	up	0.000215905	0.027848	ko00260//Glycine, serine and threonine metabolism;ko00310//Lysine degradation;ko01120//Microbial metabolism in diverse environments;ko01100//Metabolic pathways;ko02020//Two-component system;ko01110//Biosynthesis of secondary metabolites;ko00020//Citrate cycle (TCA cycle)	GO:0043231//intracellular membrane-bounded organelle	GO:0043168;GO:0016832//aldehyde-lyase activity	GO:0006566//threonine metabolic process	gi|567203212|ref|XP_006408182.1|/0/hypothetical protein EUTSA_v10021036mg [Eutrema salsugineum]
BnaA04g29670D	1377	27	143	25.464	152.837	2.58546	up	1.23385e-06	0.00036785	ko04626//Plant-pathogen interaction;ko04075//Plant hormone signal transduction	GO:0043231//intracellular membrane-bounded organelle	GO:0001071//nucleic acid binding transcription factor activity	GO:0006351//transcription, DNA-dependent;GO:0051707//response to other organism;GO:0009755//hormone-mediated signaling pathway;GO:0006605//protein targeting;GO:0006972//hyperosmotic response;GO:0001101//response to acid;GO:0009626//plant-type hypersensitive response;GO:0009694//jasmonic acid metabolic process	gi|567166508|ref|XP_006397843.1|/9.97854e-115/hypothetical protein EUTSA_v10001374mg [Eutrema salsugineum]
BnaA06g13160D	645	27	123	25.3694	127.996	2.33493	up	2.60658e-05	0.00510604	-	-	GO:0046914//transition metal ion binding	GO:0015698//inorganic anion transport;GO:0001101//response to acid;GO:0000041//transition metal ion transport;GO:0009267//cellular response to starvation	gi|567150102|ref|XP_006416546.1|/1.65884e-137/hypothetical protein EUTSA_v10008728mg [Eutrema salsugineum]
BnaC03g05850D	1314	27	134	25.3221	142.601	2.49352	up	4.79637e-06	0.00120306	ko01120//Microbial metabolism in diverse environments;ko01100//Metabolic pathways;ko00030//Pentose phosphate pathway;ko01110//Biosynthesis of secondary metabolites;ko00511//Other glycan degradation	GO:0009532//plastid stroma	GO:0016744	GO:0006007//glucose catabolic process;GO:0010038//response to metal ion;GO:0009699//phenylpropanoid biosynthetic process;GO:0019632//shikimate metabolic process	gi|567173438|ref|XP_006399833.1|/0/hypothetical protein EUTSA_v10013572mg [Eutrema salsugineum]
BnaA02g35320D	852	23.5	102.5	22.2052	109.122	2.29698	up	0.000138765	0.0195368	ko04075//Plant hormone signal transduction	GO:0005618//cell wall;GO:0043231//intracellular membrane-bounded organelle;GO:0005576//extracellular region;GO:0016020//membrane	GO:0016798//hydrolase activity, acting on glycosyl bonds;GO:0046527//glucosyltransferase activity	GO:0006073//cellular glucan metabolic process	gi|567178066|ref|XP_006401193.1|/1.30323e-176/hypothetical protein EUTSA_v10014316mg [Eutrema salsugineum]
BnaA02g00060D	357	24.5	101	23.0957	107.384	2.21708	up	0.000233771	0.029536	ko00940//Phenylpropanoid biosynthesis;ko04142//Lysosome;ko04614//Renin-angiotensin system	-	GO:0016753;GO:0004180//carboxypeptidase activity	GO:0044710;GO:0016485//protein processing	gi|146189648|emb|CAM91989.1|/6.20985e-64/sinapoylglucose:choline sinapoyltransferase [Brassica rapa subsp. oleifera]
BnaA06g19240D	1179	19	208	18.1978	225.142	3.629	up	0.000110944	0.0166108	ko04727//GABAergic synapse;ko04940//Type I diabetes mellitus;ko00430//Taurine and hypotaurine metabolism;ko01100//Metabolic pathways;ko00410//beta-Alanine metabolism;ko01110//Biosynthesis of secondary metabolites;ko00650//Butanoate metabolism;ko00250//Alanine, aspartate and glutamate metabolism	GO:0044444//cytoplasmic part	GO:0043168;GO:0016831//carboxy-lyase activity	GO:0010038//response to metal ion;GO:0009626//plant-type hypersensitive response;GO:0009813//flavonoid biosynthetic process;GO:0009064//glutamine family amino acid metabolic process;GO:0006605//protein targeting;GO:0006970//response to osmotic stress;GO:0006873//cellular ion homeostasis;GO:0030001//metal ion transport;GO:0042044//fluid transport;GO:0009746	gi|45935268|gb|AAS79669.1|/0/glutamate decarboxylase 2 [Brassica juncea]
BnaC05g42910D	360	25	144.5	23.541	152.621	2.6967	up	4.89176e-07	0.000162996	-	-	-	-	gi|145332016|ref|NP_001078130.1|/9.93638e-52/Gibberellin-regulated family protein [Arabidopsis thaliana]
BnaC05g52240D	1830	40	142	36.8519	147.671	2.00258	up	7.93696e-05	0.0128454	ko03440//Homologous recombination;ko03460//Fanconi anemia pathway	-	GO:0032550;GO:0042623//ATPase activity, coupled	GO:0009414//response to water deprivation;GO:0009409//response to cold;GO:0009154//purine ribonucleotide catabolic process;GO:0006260//DNA replication	gi|565479220|ref|XP_006297250.1|/0/hypothetical protein CARUB_v10013254mg [Capsella rubella]
BnaA09g30420D	549	48.5	222	44.4215	228.469	2.36267	up	0.000405407	0.0451017	-	-	-	-	gi|11934654|gb|AAG41763.1|AF153128_1/2.87922e-74/p23 [Brassica napus]
BnaA01g01400D	1449	25.5	125.5	23.939	134.216	2.48712	up	9.49368e-06	0.00212978	ko00940//Phenylpropanoid biosynthesis;ko01100//Metabolic pathways;ko01110//Biosynthesis of secondary metabolites	GO:0043231//intracellular membrane-bounded organelle	GO:0046906//tetrapyrrole binding;GO:0046914//transition metal ion binding;GO:0004497//monooxygenase activity	GO:0009411//response to UV;GO:0012501//programmed cell death;GO:0006631//fatty acid metabolic process;GO:0009699//phenylpropanoid biosynthetic process;GO:0048193//Golgi vesicle transport	gi|10197650|gb|AAG14961.1|AF214007_1/0/cytochrome p450-dependent monooxygenase [Brassica napus]
BnaCnng25140D	1902	27	150	25.2748	161.439	2.67521	up	6.58868e-05	0.0109769	-	GO:0009526//plastid envelope;GO:0042579//microbody;GO:0009532//plastid stroma;GO:0030312//external encapsulating structure;GO:0005911//cell-cell junction;GO:0031224//intrinsic to membrane;GO:0044437;GO:0005840//ribosome;GO:0000325//plant-type vacuole;GO:0005576//extracellular region	GO:0004601//peroxidase activity;GO:0046914//transition metal ion binding;GO:0015171//amino acid transmembrane transporter activity	GO:0009814//defense response, incompatible interaction;GO:0006625//protein targeting to peroxisome;GO:0030001//metal ion transport;GO:0009062//fatty acid catabolic process;GO:0006873//cellular ion homeostasis;GO:0042743//hydrogen peroxide metabolic process;GO:0009683;GO:0006865//amino acid transport;GO:0006073//cellular glucan metabolic process;GO:0009267//cellular response to starvation;GO:00065…	gi|567126585|ref|XP_006391601.1|/0/hypothetical protein EUTSA_v10023348mg [Eutrema salsugineum]
BnaC07g33510D	552	14	192.5	13.6977	205.81	3.9093	up	1.15147e-11	9.54509e-09	-	GO:0031355	GO:0008320//protein transmembrane transporter activity;GO:0046943//carboxylic acid transmembrane transporter activity	GO:0045184//establishment of protein localization;GO:0006865//amino acid transport	gi|297804586|ref|XP_002870177.1|/7.38818e-82/ATOEP16-2/ATOEP16-S [Arabidopsis lyrata subsp. lyrata]
BnaC09g22280D	246	23	108	21.6653	114.52	2.40214	up	5.4442e-05	0.00936872	-	GO:0043231//intracellular membrane-bounded organelle	-	GO:0046474//glycerophospholipid biosynthetic process	gi|18412789|ref|NP_567288.1|/2.71633e-36/Wound-responsive family protein [Arabidopsis thaliana]
BnaC09g27370D	450	12	100	11.822	105.834	3.16226	up	1.4474e-06	0.00041513	-	GO:0016020//membrane;GO:0005811//lipid particle	-	GO:0009791//post-embryonic development;GO:0048608//reproductive structure development;GO:0044702;GO:0044085;GO:0009409//response to cold;GO:0009987//cellular process;GO:0065007//biological regulation;GO:0010876//lipid localization	gi|196122072|gb|ACG69511.1|/8.46121e-82/oleosin S5-1 [Brassica napus]
BnaC05g47580D	1605	18.5	88.5	17.5632	93.1897	2.40761	up	0.000218196	0.0279843	-	GO:0030529//ribonucleoprotein complex	-	GO:0000398//mRNA splicing, via spliceosome	gi|567203404|ref|XP_006408236.1|/0/hypothetical protein EUTSA_v10022309mg [Eutrema salsugineum]
BnaA01g09490D	720	31	132.5	28.695	139.202	2.2783	up	2.34367e-05	0.00468555	ko04075//Plant hormone signal transduction	GO:0043231//intracellular membrane-bounded organelle	GO:0003677//DNA binding	GO:0010467//gene expression	gi|567220888|ref|XP_006414073.1|/8.81298e-146/hypothetical protein EUTSA_v10027388mg [Eutrema salsugineum]
BnaA09g54940D	1749	27.5	127	25.5781	135.563	2.40599	up	1.53938e-05	0.00324963	-	GO:0031224//intrinsic to membrane	-	GO:0015833//peptide transport;GO:0009813//flavonoid biosynthetic process	gi|567186832|ref|XP_006403634.1|/0/hypothetical protein EUTSA_v10010224mg [Eutrema salsugineum]
BnaC05g42960D	1584	22	140.5	20.6328	147.985	2.84244	up	2.57388e-07	9.50852e-05	ko03022//Basal transcription factors	-	-	GO:0008380//RNA splicing;GO:0006351//transcription, DNA-dependent	gi|567201111|ref|XP_006407609.1|/0/hypothetical protein EUTSA_v10020482mg [Eutrema salsugineum]
BnaC01g25010D	669	17	139	16.1801	144.781	3.16158	up	2.76467e-08	1.25289e-05	-	-	-	-	-
BnaC05g46800D	1161	13.5	98	13.0632	104.982	3.00656	up	4.60106e-06	0.00117576	-	GO:0043231//intracellular membrane-bounded organelle	GO:0001071//nucleic acid binding transcription factor activity	-	gi|567177713|ref|XP_006401096.1|/1.51567e-168/hypothetical protein EUTSA_v10013531mg [Eutrema salsugineum]
BnaC01g25550D	201	18.5	117.5	17.4686	123.087	2.81684	up	2.26636e-06	0.000613759	-	-	-	-	-
BnaA03g23680D	1212	38.5	0	35.2795	0	-15.1065	down	0.000236329	0.0298038	ko00500//Starch and sucrose metabolism;ko01100//Metabolic pathways;ko00040//Pentose and glucuronate interconversions	-	GO:0004553//hydrolase activity, hydrolyzing O-glycosyl compounds	GO:0044238//primary metabolic process	gi|567215007|ref|XP_006411287.1|/0/hypothetical protein EUTSA_v10017738mg [Eutrema salsugineum]
BnaC05g30800D	1269	29	903.5	26.8193	943.566	5.13678	up	2.23663e-55	5.06775e-51	-	GO:0005618//cell wall;GO:0043231//intracellular membrane-bounded organelle	-	-	gi|567196504|ref|XP_006406304.1|/0/hypothetical protein EUTSA_v10020803mg [Eutrema salsugineum]
BnaA02g33420D	495	17.5	163	16.5308	176.603	3.41729	up	0.000327807	0.0384842	-	-	-	GO:0006972//hyperosmotic response;GO:0003006//developmental process involved in reproduction;GO:0001101//response to acid	gi|567138051|ref|XP_006394389.1|/3.48907e-89/hypothetical protein EUTSA_v10005590mg [Eutrema salsugineum]
BnaA08g13680D	1482	16	1833.5	15.1949	2020.55	7.05502	up	0.000266466	0.0328725	-	GO:0043231//intracellular membrane-bounded organelle	-	GO:0048507//meristem development;GO:0032446//protein modification by small protein conjugation;GO:0009756//carbohydrate mediated signaling;GO:0009409//response to cold;GO:0009908//flower development;GO:0010876//lipid localization;GO:0009639//response to red or far red light;GO:0009737//response to abscisic acid stimulus;GO:0009793//embryo development ending in seed dormancy	gi|12751302|gb|AAK07609.1|AF319771_1/0/cruciferin subunit [Brassica napus]
BnaA08g13100D	462	12	75.5	11.6328	79.5886	2.77437	up	0.000130706	0.018744	ko01100//Metabolic pathways;ko00563//Glycosylphosphatidylinositol(GPI)-anchor biosynthesis	-	GO:0046872//metal ion binding	GO:0010243//response to organic nitrogen	gi|567218170|ref|XP_006412714.1|/2.12898e-57/hypothetical protein EUTSA_v10026407mg [Eutrema salsugineum]
BnaA07g35800D	771	13.5	275	12.9213	289.896	4.48771	up	5.58453e-21	1.30897e-17	-	GO:0043231//intracellular membrane-bounded organelle	GO:0005488//binding	-	gi|240254417|ref|NP_565229.4|/9.35795e-143/phloem protein 2-B11 [Arabidopsis thaliana]
BnaA03g35720D	1152	16	1518.5	15.1003	1646.67	6.76883	up	3.51906e-08	1.58413e-05	ko05169//Epstein-Barr virus infection;ko05168//Herpes simplex infection	GO:0005911//cell-cell junction	-	-	gi|567196793|ref|XP_006406388.1|/0/hypothetical protein EUTSA_v10020911mg [Eutrema salsugineum]
BnaA09g04290D	1041	10	197.5	9.75705	209.65	4.4254	up	5.00658e-16	7.24079e-13	ko05169//Epstein-Barr virus infection;ko05168//Herpes simplex infection	GO:0005911//cell-cell junction;GO:0031224//intrinsic to membrane;GO:0009536//plastid	-	GO:0030001//metal ion transport	gi|567139750|ref|XP_006394873.1|/4.48821e-163/hypothetical protein EUTSA_v10004500mg [Eutrema salsugineum]
BnaC05g47710D	552	17	104.5	15.9909	109.877	2.78057	up	9.62745e-06	0.00215268	-	-	-	-	gi|297828870|ref|XP_002882317.1|/1.24395e-71/hypothetical protein ARALYDRAFT_477641 [Arabidopsis lyrata subsp. lyrata]
BnaCnng36560D	936	19.5	115	18.1699	122.633	2.75472	up	4.77162e-06	0.00120128	-	-	-	GO:0006721//terpenoid metabolic process;GO:0006351//transcription, DNA-dependent	gi|567185013|ref|XP_006403115.1|/2.75576e-137/hypothetical protein EUTSA_v10003385mg [Eutrema salsugineum]
BnaA09g33840D	1098	16	392	15.053	413.283	4.77901	up	3.05372e-29	1.59672e-25	ko03420//Nucleotide excision repair;ko00910//Nitrogen metabolism;ko01120//Microbial metabolism in diverse environments;ko01100//Metabolic pathways;ko00300//Lysine biosynthesis;ko00190//Oxidative phosphorylation;ko01110//Biosynthesis of secondary metabolites	GO:0009532//plastid stroma	GO:0047661	GO:0006743//ubiquinone metabolic process;GO:0009085//lysine biosynthetic process	gi|15231841|ref|NP_190926.1|/0/diaminopimelate epimerase [Arabidopsis thaliana]
BnaC03g04930D	1767	33	126	30.1449	132.548	2.13652	up	9.60204e-05	0.0148338	ko03320//PPAR signaling pathway;ko00710//Carbon fixation in photosynthetic organisms;ko01120//Microbial metabolism in diverse environments;ko01100//Metabolic pathways;ko00620//Pyruvate metabolism	GO:0005911//cell-cell junction;GO:0009536//plastid;GO:0016020//membrane;GO:0005576//extracellular region;GO:0030312//external encapsulating structure;GO:0044437	GO:0016651//oxidoreductase activity, acting on NAD(P)H;GO:0004470//malic enzyme activity;GO:0000166//nucleotide binding;GO:0043169//cation binding	GO:0051603//proteolysis involved in cellular protein catabolic process;GO:0006098//pentose-phosphate shunt;GO:0009813//flavonoid biosynthetic process;GO:0043648//dicarboxylic acid metabolic process;GO:0009664//plant-type cell wall organization;GO:0006605//protein targeting;GO:0006996//organelle organization;GO:0051259//protein oligomerization;GO:0000904//cell morphogenesis involved in differentia…	gi|565464330|ref|XP_006290164.1|/0/hypothetical protein CARUB_v10003832mg [Capsella rubella]
BnaC05g15760D	741	39	217.5	35.4882	225.794	2.6696	up	1.46461e-08	7.37448e-06	ko00710//Carbon fixation in photosynthetic organisms;ko01120//Microbial metabolism in diverse environments;ko01100//Metabolic pathways;ko00030//Pentose phosphate pathway;ko01110//Biosynthesis of secondary metabolites;ko01051//Biosynthesis of ansamycins;ko05132//Salmonella infection;ko03018//RNA degradation	GO:0009532//plastid stroma;GO:0009526//plastid envelope	GO:0016744	GO:0040007//growth;GO:0042546//cell wall biogenesis;GO:0006090//pyruvate metabolic process;GO:0051273;GO:0042743//hydrogen peroxide metabolic process;GO:0006091//generation of precursor metabolites and energy;GO:0009746;GO:0006996//organelle organization;GO:0006970//response to osmotic stress;GO:0008104//protein localization;GO:0010038//response to metal ion;GO:0006006//glucose metabolic process;…	gi|15983513|gb|AAL11624.1|AF424631_1/1.77462e-115/AT3g60750/T4C21_160 [Arabidopsis thaliana]
BnaA09g26710D	702	14.5	93	13.6226	98.8938	2.85988	up	1.98482e-05	0.0040646	-	-	GO:0005488//binding	-	gi|567146583|ref|XP_006415555.1|/2.12093e-158/hypothetical protein EUTSA_v10009988mg [Eutrema salsugineum]
BnaA06g27750D	510	20	87.5	18.5206	93.3011	2.33277	up	0.000404274	0.0450493	-	-	-	-	gi|567139502|ref|XP_006394802.1|/1.96365e-92/hypothetical protein EUTSA_v10005026mg [Eutrema salsugineum]
BnaC09g34640D	402	10.5	220	10.0604	224.783	4.48177	up	2.84819e-05	0.00553151	-	GO:0009526//plastid envelope;GO:0009532//plastid stroma;GO:0009534//chloroplast thylakoid;GO:0044436;GO:0005840//ribosome;GO:0005576//extracellular region	GO:0016859//cis-trans isomerase activity;GO:0005488//binding	GO:0006633//fatty acid biosynthetic process;GO:0034285;GO:0006091//generation of precursor metabolites and energy;GO:0018208//peptidyl-proline modification;GO:0009639//response to red or far red light;GO:0009694//jasmonic acid metabolic process;GO:0006351//transcription, DNA-dependent;GO:0006970//response to osmotic stress;GO:0006090//pyruvate metabolic process;GO:0048869//cellular developmental …	gi|567182526|ref|XP_006402419.1|/1.44319e-59/hypothetical protein EUTSA_v10006185mg [Eutrema salsugineum]
BnaC05g47140D	942	7.5	56.5	7.34144	60.0108	3.03109	up	0.000414055	0.0457642	ko04626//Plant-pathogen interaction	GO:0043231//intracellular membrane-bounded organelle	GO:0003677//DNA binding;GO:0001071//nucleic acid binding transcription factor activity;GO:0005515//protein binding	GO:0006351//transcription, DNA-dependent	gi|225381098|gb|ACN89259.1|/0/WRKY transcription factor 39 [Brassica napus]
BnaA03g55510D	489	9	63	8.67726	67.2511	2.95425	up	0.000268106	0.0329552	-	GO:0031224//intrinsic to membrane;GO:0044437	-	GO:0006950//response to stress;GO:0009694//jasmonic acid metabolic process	gi|567138165|ref|XP_006394422.1|/5.43714e-74/hypothetical protein EUTSA_v10004970mg [Eutrema salsugineum]
BnaC09g41250D	1302	8	69	7.78672	74.4005	3.25623	up	8.00323e-05	0.0129219	ko00940//Phenylpropanoid biosynthesis;ko04142//Lysosome;ko04614//Renin-angiotensin system	GO:0005618//cell wall	GO:0004180//carboxypeptidase activity	GO:0016485//protein processing	gi|15228300|ref|NP_187656.1|/0/serine carboxypeptidase-like 7 [Arabidopsis thaliana]
BnaC05g46840D	1974	6.5	54	6.40359	57.0156	3.1544	up	0.000384201	0.0431664	-	-	-	-	gi|297789233|ref|XP_002862604.1|/1.33359e-107/hypothetical protein ARALYDRAFT_920493 [Arabidopsis lyrata subsp. lyrata]
BnaC05g04890D	885	7	321.5	6.84886	333.332	5.60495	up	1.9896e-20	4.36261e-17	ko04612//Antigen processing and presentation	GO:0043231//intracellular membrane-bounded organelle	-	-	gi|567154679|ref|XP_006417847.1|/1.93894e-151/hypothetical protein EUTSA_v10008497mg [Eutrema salsugineum]
BnaC05g43040D	927	6	98	5.91101	103.907	4.13575	up	1.67158e-08	8.29371e-06	-	GO:0043231//intracellular membrane-bounded organelle	GO:0003824//catalytic activity	-	gi|567201145|ref|XP_006407619.1|/0/hypothetical protein EUTSA_v10021191mg [Eutrema salsugineum]
BnaA09g54730D	1239	14.5	722.5	13.4806	770.239	5.83635	up	7.61809e-29	3.6988e-25	ko00521//Streptomycin biosynthesis;ko03440//Homologous recombination;ko00520//Amino sugar and nucleotide sugar metabolism;ko01100//Metabolic pathways;ko00523//Polyketide sugar unit biosynthesis;ko02010//ABC transporters;ko03430//Mismatch repair;ko01110//Biosynthesis of secondary metabolites;ko00053//Ascorbate and aldarate metabolism;ko03030//DNA replication	GO:0043231//intracellular membrane-bounded organelle;GO:0016020//membrane	GO:0016831//carboxy-lyase activity;GO:0048037//cofactor binding	GO:0019321//pentose metabolic process;GO:0009117//nucleotide metabolic process	gi|567186990|ref|XP_006403678.1|/0/hypothetical protein EUTSA_v10010296mg [Eutrema salsugineum]
BnaC05g04870D	609	6	58.5	5.91101	60.3743	3.35246	up	0.000122913	0.0178905	ko04712//Circadian rhythm - plant	GO:0043231//intracellular membrane-bounded organelle	-	GO:0048511//rhythmic process	gi|567154688|ref|XP_006417850.1|/1.46974e-112/hypothetical protein EUTSA_v10008808mg [Eutrema salsugineum]
BnaC05g42770D	1008	11	76	10.3164	78.7023	2.93146	up	8.22699e-05	0.0132204	-	GO:0009532//plastid stroma	GO:0046914//transition metal ion binding;GO:0032550;GO:0019829//cation-transporting ATPase activity	GO:0009154//purine ribonucleotide catabolic process;GO:0006811//ion transport	gi|567201003|ref|XP_006407579.1|/0/hypothetical protein EUTSA_v10020822mg [Eutrema salsugineum]
BnaA04g00190D	474	6.5	126	6.30897	132.45	4.3919	up	5.53036e-11	4.08609e-08	-	-	-	-	gi|297821214|ref|XP_002878490.1|/1.05427e-41/hypothetical protein ARALYDRAFT_486807 [Arabidopsis lyrata subsp. lyrata]
BnaA02g31790D	1239	16	90.5	14.7218	96.9736	2.71964	up	5.76808e-05	0.00982656	-	-	-	-	gi|567139641|ref|XP_006394842.1|/0/hypothetical protein EUTSA_v10005458mg, partial [Eutrema salsugineum]
BnaA02g16380D	801	6.5	113	6.26165	118.263	4.23931	up	1.13529e-09	6.8292e-07	-	GO:0031224//intrinsic to membrane;GO:0000325//plant-type vacuole;GO:0000322	GO:0005372//water transmembrane transporter activity	GO:0051234//establishment of localization;GO:0044248//cellular catabolic process	gi|565488475|ref|XP_006301877.1|/1.10548e-150/hypothetical protein CARUB_v10022350mg [Capsella rubella]
BnaC09g17130D	948	10	74	9.37856	77.166	3.04053	up	6.74252e-05	0.0112058	-	-	-	-	-
BnaC05g05060D	1527	8	86.5	7.59747	90.0899	3.56777	up	1.57426e-06	0.000449616	ko04110//Cell cycle;ko04111//Cell cycle - yeast;ko04113//Meiosis - yeast	-	GO:0005488//binding	GO:0007049//cell cycle;GO:0006260//DNA replication	gi|30680045|ref|NP_172207.2|/0/cell division control protein 6 [Arabidopsis thaliana]
BnaC04g46780D	1356	11	68	10.2691	72.9483	2.82856	up	0.000290253	0.0352946	ko00941//Flavonoid biosynthesis;ko00940//Phenylpropanoid biosynthesis;ko00945//Stilbenoid, diarylheptanoid and gingerol biosynthesis;ko01110//Biosynthesis of secondary metabolites	-	GO:0016747//transferase activity, transferring acyl groups other than amino-acyl groups	GO:0009628//response to abiotic stimulus	gi|567214831|ref|XP_006411242.1|/0/hypothetical protein EUTSA_v10016586mg [Eutrema salsugineum]
BnaA09g22580D	1194	7	73	6.70693	76.5934	3.5135	up	1.14292e-05	0.00252236	-	GO:0009526//plastid envelope	GO:0005343//organic acid:sodium symporter activity	GO:0006814//sodium ion transport;GO:0015718//monocarboxylic acid transport	gi|18412023|ref|NP_565182.1|/0/sodium Bile acid symporter family [Arabidopsis thaliana]
BnaA09g40240D	210	8.5	115.5	8.04274	118.815	3.88488	up	9.48337e-07	0.000290371	-	GO:0005635//nuclear envelope	-	GO:0006810//transport	gi|567161533|ref|XP_006396487.1|/1.255e-40/hypothetical protein EUTSA_v10028691mg [Eutrema salsugineum]
BnaCnng14770D	939	8.5	270	8.04274	291.918	5.18173	up	4.56873e-07	0.000156058	ko00230//Purine metabolism;ko00240//Pyrimidine metabolism;ko00710//Carbon fixation in photosynthetic organisms;ko01120//Microbial metabolism in diverse environments;ko01100//Metabolic pathways;ko00040//Pentose and glucuronate interconversions;ko00030//Pentose phosphate pathway;ko01110//Biosynthesis of secondary metabolites	GO:0044444//cytoplasmic part;GO:0016020//membrane	GO:0043169//cation binding;GO:0016857//racemase and epimerase activity, acting on carbohydrates and derivatives	GO:0006007//glucose catabolic process	gi|567127252|ref|XP_006391754.1|/2.02956e-137/hypothetical protein EUTSA_v10023677mg [Eutrema salsugineum]
BnaC01g11990D	1767	12	116.5	11.1123	120.071	3.43366	up	7.54174e-07	0.000235157	-	GO:0043231//intracellular membrane-bounded organelle	-	-	gi|567220632|ref|XP_006413945.1|/0/hypothetical protein EUTSA_v10024740mg [Eutrema salsugineum]
BnaA09g13440D	441	14	75	12.8461	77.5433	2.59367	up	0.000379873	0.0427823	-	-	-	-	gi|567127991|ref|XP_006391915.1|/3.01896e-24/hypothetical protein EUTSA_v10024101mg [Eutrema salsugineum]
BnaC05g06620D	924	8	70	7.50285	73.3119	3.28854	up	4.33491e-05	0.00773388	ko04112//Cell cycle - Caulobacter	GO:0009532//plastid stroma;GO:0009526//plastid envelope	GO:0004175//endopeptidase activity	GO:0006090//pyruvate metabolic process;GO:0016485//protein processing	gi|297849204|ref|XP_002892483.1|/7.36431e-171/ClpP protease complex subunit ClpR3 [Arabidopsis lyrata subsp. lyrata]
BnaCnng56390D	1500	8.5	349.5	7.90081	367.837	5.54092	up	6.90746e-31	5.21697e-27	ko03420//Nucleotide excision repair;ko03440//Homologous recombination;ko03460//Fanconi anemia pathway;ko03430//Mismatch repair;ko03030//DNA replication	-	-	-	gi|297822045|ref|XP_002878905.1|/3.6678e-71/predicted protein [Arabidopsis lyrata subsp. lyrata]
BnaAnng12230D	552	6.5	81.5	6.11972	84.1972	3.78224	up	1.41591e-06	0.000407819	-	-	-	-	gi|567155572|ref|XP_006418116.1|/5.57068e-97/hypothetical protein EUTSA_v10009503mg [Eutrema salsugineum]
BnaC05g43010D	459	6	52.5	5.62713	56.4497	3.32649	up	0.000357329	0.0407535	-	GO:0043231//intracellular membrane-bounded organelle	-	GO:0006950//response to stress;GO:0045333//cellular respiration	gi|18398726|ref|NP_566365.1|/9.29638e-89/uncharacterized protein [Arabidopsis thaliana]
BnaA03g44440D	1857	4	59.5	3.84605	64.6604	4.07144	up	0.000446626	0.0486521	ko00904//Diterpenoid biosynthesis;ko01100//Metabolic pathways;ko00909//Sesquiterpenoid and triterpenoid biosynthesis;ko01110//Biosynthesis of secondary metabolites	-	GO:0046872//metal ion binding;GO:0016838//carbon-oxygen lyase activity, acting on phosphates	-	gi|15235336|ref|NP_193753.1|/0/putative terpenoid synthase 7 [Arabidopsis thaliana]
BnaC09g11660D	1026	11	106	10.0325	113.765	3.5033	up	2.82371e-07	0.000103193	-	GO:0009526//plastid envelope	GO:0046914//transition metal ion binding;GO:0019787//small conjugating protein ligase activity	GO:0032446//protein modification by small protein conjugation;GO:0006996//organelle organization	gi|567145358|ref|XP_006415226.1|/0/hypothetical protein EUTSA_v10008106mg [Eutrema salsugineum]
BnaA10g02700D	558	2.5	121.5	2.46292	133.098	5.75597	up	0.000396277	0.0443035	-	-	-	-	gi|567155572|ref|XP_006418116.1|/1.34228e-125/hypothetical protein EUTSA_v10009503mg [Eutrema salsugineum]
BnaAnng08170D	1512	18.5	103.5	16.7116	109.304	2.70943	up	2.1714e-05	0.00436682	ko00500//Starch and sucrose metabolism;ko01100//Metabolic pathways;ko00040//Pentose and glucuronate interconversions	GO:0005618//cell wall	GO:0030234//enzyme regulator activity;GO:0052689	GO:0044092//negative regulation of molecular function;GO:0071555//cell wall organization;GO:0045491//xylan metabolic process;GO:0042546//cell wall biogenesis;GO:0000272//polysaccharide catabolic process	gi|567180752|ref|XP_006401970.1|/0/hypothetical protein EUTSA_v10013190mg [Eutrema salsugineum]
BnaC01g08040D	2280	5.5	112	5.13455	120.915	4.55761	up	1.73381e-06	0.000491059	-	-	-	-	gi|15234709|ref|NP_194764.1|/0/double Clp-N motif-containing P-loop nucleoside triphosphate hydrolases superfamily protein [Arabidopsis thaliana]
BnaAnng35490D	465	5.5	73.5	5.08724	76.3911	3.90845	up	3.19198e-06	0.000837729	ko04146//Peroxisome	GO:0044439	GO:0046914//transition metal ion binding;GO:0019787//small conjugating protein ligase activity	GO:0051640//organelle localization;GO:0003006//developmental process involved in reproduction;GO:0009062//fatty acid catabolic process;GO:0043094;GO:0016567//protein ubiquitination;GO:0006625//protein targeting to peroxisome	gi|21592718|gb|AAM64667.1|/2.7181e-82/putative peroxisome assembly protein PER8 [Arabidopsis thaliana]
BnaC05g47370D	411	8	95.5	7.3136	100.13	3.77515	up	2.33266e-07	8.80891e-05	ko04075//Plant hormone signal transduction	GO:0043231//intracellular membrane-bounded organelle;GO:0005737//cytoplasm	GO:0004871//signal transducer activity;GO:0016791//phosphatase activity	GO:0009409//response to cold;GO:0048511//rhythmic process;GO:0009755//hormone-mediated signaling pathway;GO:0006796//phosphate-containing compound metabolic process;GO:0006351//transcription, DNA-dependent	gi|3687688|gb|AAC62225.1|/1.6105e-91/response regulator protein [Brassica napus]
BnaC01g11060D	720	4	56	3.75142	59.6267	3.99045	up	3.47642e-05	0.00638666	ko04075//Plant hormone signal transduction	GO:0043231//intracellular membrane-bounded organelle	GO:0003677//DNA binding	GO:0010467//gene expression	gi|567220888|ref|XP_006414073.1|/1.02608e-144/hypothetical protein EUTSA_v10027388mg [Eutrema salsugineum]
BnaC01g25650D	1416	2.5	39.5	2.41561	41.4805	4.10198	up	0.000421941	0.0464338	-	-	GO:0003676//nucleic acid binding	-	gi|565449846|ref|XP_006285547.1|/0/hypothetical protein CARUB_v10006988mg [Capsella rubella]
BnaA03g27480D	591	1.5	56	1.47775	60.7994	5.36258	up	3.36903e-05	0.00625703	ko03040//Spliceosome;ko05202//Transcriptional misregulation in cancer	GO:0044424//intracellular part	GO:0016891//endoribonuclease activity, producing 5'-phosphomonoesters;GO:0097159//organic cyclic compound binding	GO:0090501;GO:0007127//meiosis I;GO:0048446//petal morphogenesis;GO:0006342//chromatin silencing;GO:0048447;GO:0007059//chromosome segregation;GO:0000723//telomere maintenance;GO:0010212//response to ionizing radiation	gi|567204308|ref|XP_006408500.1|/3.6815e-75/hypothetical protein EUTSA_v10021278mg [Eutrema salsugineum]
BnaAnng22580D	1245	1.5	49	1.47775	52.3933	5.14791	up	7.91026e-06	0.00182268	-	GO:0009534//chloroplast thylakoid	GO:0070011//peptidase activity, acting on L-amino acid peptides	GO:0006787;GO:0007165//signal transduction;GO:0016485//protein processing	gi|567184023|ref|XP_006402856.1|/0/hypothetical protein EUTSA_v10005897mg [Eutrema salsugineum]
BnaA09g22470D	996	5	487.5	4.59466	503.836	6.77685	up	5.43085e-18	8.78944e-15	ko03013//RNA transport;ko03015//mRNA surveillance pathway;ko03018//RNA degradation	GO:0043231//intracellular membrane-bounded organelle	GO:0003676//nucleic acid binding;GO:0036094//small molecule binding	GO:0009072//aromatic amino acid family metabolic process	gi|567163375|ref|XP_006397030.1|/0/hypothetical protein EUTSA_v10028784mg [Eutrema salsugineum]
BnaC07g08220D	1836	1.5	460.5	1.47775	504.401	8.41502	up	5.32466e-06	0.00129727	-	GO:0005911//cell-cell junction;GO:0044437	GO:0016741	GO:0008152//metabolic process	gi|297831076|ref|XP_002883420.1|/0/hypothetical protein ARALYDRAFT_479845 [Arabidopsis lyrata subsp. lyrata]
BnaCnng34690D	741	1	108	0.985168	117.94	6.90347	up	3.37726e-05	0.00625703	-	GO:0043231//intracellular membrane-bounded organelle	-	-	gi|567168002|ref|XP_006398251.1|/9.30364e-161/hypothetical protein EUTSA_v10001190mg [Eutrema salsugineum]
BnaCnng76930D	558	1	102	0.985168	110.204	6.8056	up	2.33584e-08	1.09501e-05	ko00500//Starch and sucrose metabolism;ko02030//Bacterial chemotaxis;ko00940//Phenylpropanoid biosynthesis;ko00460//Cyanoamino acid metabolism;ko01100//Metabolic pathways;ko00380//Tryptophan metabolism;ko02020//Two-component system;ko01110//Biosynthesis of secondary metabolites	GO:0043231//intracellular membrane-bounded organelle	GO:0004553//hydrolase activity, hydrolyzing O-glycosyl compounds;GO:0043169//cation binding	GO:0044238//primary metabolic process	gi|840725|emb|CAA55685.1|/5.14734e-129/myrosinase [Brassica napus]
BnaC09g03700D	1002	2	90	1.87571	95.6123	5.67169	up	2.88911e-10	1.83537e-07	ko05169//Epstein-Barr virus infection;ko05168//Herpes simplex infection	GO:0005911//cell-cell junction;GO:0031224//intrinsic to membrane;GO:0009536//plastid	-	GO:0030001//metal ion transport	gi|567139750|ref|XP_006394873.1|/6.36292e-162/hypothetical protein EUTSA_v10004500mg [Eutrema salsugineum]
BnaC05g04720D	300	2	91.5	1.87571	97.3508	5.69768	up	1.88139e-10	1.25378e-07	ko00230//Purine metabolism;ko00240//Pyrimidine metabolism;ko01100//Metabolic pathways	-	GO:0015036//disulfide oxidoreductase activity;GO:0030611//arsenate reductase activity	GO:0003006//developmental process involved in reproduction;GO:0044710;GO:0019725//cellular homeostasis	gi|565493886|ref|XP_006304582.1|/2.11508e-65/hypothetical protein CARUB_v10011626mg [Capsella rubella]
BnaC09g11270D	1467	1	148	0.985168	157.166	7.31771	up	1.66182e-18	2.82402e-15	ko04075//Plant hormone signal transduction	GO:0005911//cell-cell junction;GO:0016020//membrane	GO:0016301//kinase activity;GO:0032550	GO:0006796//phosphate-containing compound metabolic process;GO:0006464//cellular protein modification process	gi|567127209|ref|XP_006391738.1|/0/hypothetical protein EUTSA_v10023428mg [Eutrema salsugineum]
BnaA09g34850D	828	1	222.5	0.985168	236.573	7.9077	up	3.25407e-27	1.16417e-23	ko00941//Flavonoid biosynthesis;ko01100//Metabolic pathways;ko01110//Biosynthesis of secondary metabolites	GO:0005789//endoplasmic reticulum membrane;GO:0000325//plant-type vacuole	GO:0005488//binding;GO:0016872//intramolecular lyase activity	GO:0009813//flavonoid biosynthetic process;GO:0034285;GO:0009725//response to hormone stimulus;GO:0009411//response to UV	gi|166798275|gb|ABY89683.1|/3.94553e-103/chalcone-flavanone isomerase 1 protein [Brassica rapa subsp. oleifera]
BnaC05g45860D	2064	2	105.5	1.87571	115.238	5.94103	up	0.000131307	0.0187509	ko04146//Peroxisome;ko03320//PPAR signaling pathway;ko00071//Fatty acid metabolism;ko01100//Metabolic pathways;ko03010//Ribosome;ko04920//Adipocytokine signaling pathway	GO:0009536//plastid;GO:0042579//microbody	GO:0015645//fatty acid ligase activity	GO:0009625//response to insect;GO:0000302//response to reactive oxygen species;GO:0009062//fatty acid catabolic process	gi|567202572|ref|XP_006408004.1|/0/hypothetical protein EUTSA_v10020181mg [Eutrema salsugineum]
BnaA09g14300D	528	0	43.5	0	44.162	15.4305	up	4.72079e-05	0.00831324	ko03040//Spliceosome;ko05130//Pathogenic Escherichia coli infection	GO:0009536//plastid	GO:0036094//small molecule binding;GO:0097159//organic cyclic compound binding	GO:0000097//sulfur amino acid biosynthetic process	gi|567129196|ref|XP_006392197.1|/2.34973e-79/hypothetical protein EUTSA_v10023650mg [Eutrema salsugineum]
BnaA03g55600D	825	0	50	0	52.3796	15.6767	up	1.19451e-07	4.86201e-05	-	-	-	-	-
BnaA07g35410D	420	0	31	0	32.4108	14.9842	up	5.32232e-05	0.00920557	-	-	-	-	gi|565478244|ref|XP_006296762.1|/2.66137e-11/hypothetical protein CARUB_v10015474mg [Capsella rubella]
BnaA09g20550D	513	0	70	0	73.0187	16.156	up	2.37482e-10	1.52289e-07	-	GO:0043231//intracellular membrane-bounded organelle	-	-	gi|567162307|ref|XP_006396712.1|/4.24229e-110/hypothetical protein EUTSA_v10029010mg [Eutrema salsugineum]
BnaC02g18660D	1011	0	43	0	46.7097	15.5114	up	4.03592e-06	0.00104311	ko00940//Phenylpropanoid biosynthesis;ko00360//Phenylalanine metabolism;ko01100//Metabolic pathways;ko01110//Biosynthesis of secondary metabolites	-	GO:0003824//catalytic activity;GO:0016209//antioxidant activity;GO:0043169//cation binding;GO:0046906//tetrapyrrole binding	GO:0044710;GO:0006950//response to stress	gi|567124099|ref|XP_006391087.1|/0/hypothetical protein EUTSA_v10018830mg [Eutrema salsugineum]
BnaA09g21960D	537	0	1007	0	1062.15	20.0186	up	2.01981e-96	1.37294e-91	-	-	GO:0005515//protein binding	GO:0006950//response to stress;GO:0009755//hormone-mediated signaling pathway;GO:0009807//lignan biosynthetic process	gi|567163041|ref|XP_006396935.1|/4.28726e-84/hypothetical protein EUTSA_v10028997mg [Eutrema salsugineum]
BnaC01g23860D	714	0	99.5	0	103.496	16.6592	up	3.09588e-14	3.62826e-11	-	-	-	-	-
BnaA09g32560D	210	0.5	88.5	0.445272	92.4079	7.69719	up	8.02909e-12	6.82212e-09	-	-	-	GO:0046474//glycerophospholipid biosynthetic process	gi|567187554|ref|XP_006403844.1|/1.58829e-33/hypothetical protein EUTSA_v10011065mg [Eutrema salsugineum]
BnaA09g16470D	585	0	211.5	0	215.517	17.7174	up	2.76478e-08	1.25289e-05	ko03010//Ribosome	GO:0031981//nuclear lumen;GO:0009526//plastid envelope;GO:0044437;GO:0015934//large ribosomal subunit;GO:0005911//cell-cell junction;GO:0016020//membrane	GO:0003723//RNA binding;GO:0005198//structural molecule activity	GO:0009451//RNA modification;GO:0003002//regionalization;GO:0010467//gene expression	gi|567144994|ref|XP_006415122.1|/8.8912e-124/hypothetical protein EUTSA_v10008838mg [Eutrema salsugineum]
BnaA09g21200D	3381	0	55.5	0	56.5064	15.7861	up	5.54853e-06	0.00134698	ko04916//Melanogenesis;ko04020//Calcium signaling pathway;ko04270//Vascular smooth muscle contraction;ko05133//Pertussis;ko04744//Phototransduction;ko04626//Plant-pathogen interaction;ko04910//Insulin signaling pathway;ko04970//Salivary secretion;ko04912//GnRH signaling pathway;ko04722//Neurotrophin signaling pathway;ko05034//Alcoholism;ko05031//Amphetamine addiction;ko04745//Phototransduction - …	GO:0009526//plastid envelope	GO:0032550	GO:0052386//cell wall thickening;GO:0009555//pollen development;GO:0007154//cell communication;GO:0006950//response to stress	gi|227438247|gb|ACP30613.1|/0/disease resistance protein [Brassica rapa subsp. pekinensis]
BnaC04g41300D	402	0	214	0	234.246	17.8377	up	1.80613e-06	0.000507313	ko01100//Metabolic pathways;ko00195//Photosynthesis	GO:0009521;GO:0009534//chloroplast thylakoid	-	GO:0006996//organelle organization;GO:0042254//ribosome biogenesis;GO:0042548//regulation of photosynthesis, light reaction	gi|119720746|gb|ABL97943.1|/4.8653e-55/component of 6.1 kDa polypeptide of photosystem II reaction center [Brassica rapa]
BnaC01g10910D	564	1	35	0.890544	36.6559	5.36322	up	0.00018938	0.0250935	-	-	-	-	gi|567220930|ref|XP_006414094.1|/1.51914e-10/hypothetical protein EUTSA_v10027250mg [Eutrema salsugineum]
BnaA04g03370D	813	0	135	0	144.347	17.1392	up	4.77726e-19	8.77648e-16	-	-	GO:0046914//transition metal ion binding;GO:0003779//actin binding	GO:0022607//cellular component assembly	gi|567186091|ref|XP_006403418.1|/2.20115e-131/hypothetical protein EUTSA_v10010740mg [Eutrema salsugineum]
BnaA02g15440D	495	0	25	0	25.75	14.6523	up	0.000400193	0.0446678	-	-	-	-	gi|567122968|ref|XP_006390773.1|/2.36699e-55/hypothetical protein EUTSA_v10019781mg [Eutrema salsugineum]
BnaA09g39390D	2202	3	91	2.67163	95.5009	5.15972	up	1.82515e-09	1.05138e-06	-	GO:0016020//membrane;GO:0043231//intracellular membrane-bounded organelle	-	GO:0009791//post-embryonic development;GO:0030422//production of siRNA involved in RNA interference;GO:0006342//chromatin silencing;GO:0007154//cell communication;GO:0035195//gene silencing by miRNA;GO:0045087//innate immune response	gi|567182653|ref|XP_006402458.1|/0/hypothetical protein EUTSA_v10005787mg [Eutrema salsugineum]
BnaCnng62740D	1245	0	276.5	0	286.65	18.1289	up	1.66917e-27	6.30332e-24	ko00052//Galactose metabolism;ko00603//Glycosphingolipid biosynthesis - globo series;ko00330//Arginine and proline metabolism;ko01100//Metabolic pathways;ko00600//Sphingolipid metabolism;ko00511//Other glycan degradation;ko00561//Glycerolipid metabolism	GO:0005618//cell wall;GO:0005576//extracellular region	GO:0004557//alpha-galactosidase activity	GO:0071704;GO:0044710;GO:0044238//primary metabolic process	gi|565463064|ref|XP_006289531.1|/0/hypothetical protein CARUB_v10003074mg [Capsella rubella]
BnaA04g15630D	1440	0	25	0	27.2159	14.7322	up	0.000306014	0.036493	-	GO:0043231//intracellular membrane-bounded organelle	-	-	gi|15229075|ref|NP_190471.1|/0/FBD-associated F-box protein [Arabidopsis thaliana]
BnaA01g08080D	249	0	122.5	0	127.905	16.9647	up	3.1414e-17	4.9659e-14	ko03010//Ribosome	-	-	-	gi|567141746|ref|XP_006395441.1|/1.15858e-52/hypothetical protein EUTSA_v10005213mg [Eutrema salsugineum]
BnaA08g20810D	861	3	43.5	2.67163	46.0188	4.10643	up	0.000263877	0.0327314	ko04626//Plant-pathogen interaction;ko04075//Plant hormone signal transduction	GO:0043231//intracellular membrane-bounded organelle	GO:0001071//nucleic acid binding transcription factor activity	GO:0006351//transcription, DNA-dependent	gi|18395124|ref|NP_564171.1|/5.35425e-121/transcription factor bHLH94 [Arabidopsis thaliana]
BnaA09g21220D	3561	0	75	0	77.3478	16.2391	up	5.91769e-11	4.2342e-08	ko04626//Plant-pathogen interaction;ko04111//Cell cycle - yeast	-	GO:0032550	GO:0009626//plant-type hypersensitive response;GO:0009813//flavonoid biosynthetic process;GO:0006605//protein targeting;GO:0007154//cell communication	gi|297813715|ref|XP_002874741.1|/0/hypothetical protein ARALYDRAFT_327329 [Arabidopsis lyrata subsp. lyrata]
BnaA04g20520D	903	0	37	0	39.9512	15.2859	up	6.12522e-06	0.00144909	-	GO:0043231//intracellular membrane-bounded organelle	GO:0001071//nucleic acid binding transcription factor activity;GO:0003677//DNA binding	GO:0043543;GO:0006351//transcription, DNA-dependent	gi|312282769|dbj|BAJ34250.1|/1.36364e-141/unnamed protein product [Thellungiella halophila]
BnaA09g32630D	330	0	90	0	92.2897	16.4939	up	2.02707e-09	1.13874e-06	ko04910//Insulin signaling pathway;ko04920//Adipocytokine signaling pathway;ko05410//Hypertrophic cardiomyopathy (HCM)	GO:0009532//plastid stroma	GO:0001871;GO:0004721//phosphoprotein phosphatase activity	GO:0005984//disaccharide metabolic process;GO:0005982//starch metabolic process;GO:0006464//cellular protein modification process;GO:0048511//rhythmic process;GO:0044093;GO:0006796//phosphate-containing compound metabolic process;GO:0019758	gi|62320003|dbj|BAD94129.1|/4.67598e-49/hypothetical protein [Arabidopsis thaliana]

## Sheet: Table S9
Table S9. DEG IDs of samples treated with B and D
GeneID	length	ReadsMeanB	ReadsMeanD	baseMeanB	baseMeanD	log2Ratio(D/B)	Up-Down-Regulation(D/B)	P-value	FDR	Pathway	GO Component	GO Function	GO Process	Blast nr
BnaC07g18750D	1032	73311.5	28299	70401.2	29132.6	-1.27296	down	9.75752e-09	1.80752e-06	ko04145//Phagosome;ko05323//Rheumatoid arthritis;ko04142//Lysosome;ko04612//Antigen processing and presentation	GO:0000323//lytic vacuole	GO:0070011//peptidase activity, acting on L-amino acid peptides	GO:0010260//organ senescence;GO:0016485//protein processing;GO:0050832//defense response to fungus;GO:0009725//response to hormone stimulus	gi|21666724|gb|AAM73806.1|AF448505_1/0/cysteine proteinase [Brassica napus]
BnaA09g40100D	936	56027	10370.5	53775.6	10404.6	-2.36973	down	8.60456e-24	1.46854e-20	-	-	-	-	gi|15228845|ref|NP_191832.1|/0/uncharacterized protein [Arabidopsis thaliana]
BnaA05g14890D	1581	539.5	6735	518.437	6443.74	3.63566	up	0.000515654	0.0196663	ko00380//Tryptophan metabolism;ko00906//Carotenoid biosynthesis	GO:0005911//cell-cell junction;GO:0009536//plastid;GO:0042579//microbody;GO:0044432//endoplasmic reticulum part	GO:0005515//protein binding;GO:0008422//beta-glucosidase activity;GO:0016788//hydrolase activity, acting on ester bonds	GO:0000003//reproduction;GO:0009620//response to fungus;GO:0006714//sesquiterpenoid metabolic process;GO:0010118//stomatal movement;GO:0048878//chemical homeostasis;GO:0010208//pollen wall assembly;GO:0006970//response to osmotic stress;GO:0043623//cellular protein complex assembly;GO:0009738//abscisic acid mediated signaling pathway	gi|567132249|ref|XP_006392923.1|/0/hypothetical protein EUTSA_v10011384mg [Eutrema salsugineum]
BnaA09g07890D	3342	18726	37385	17964.9	37159.6	1.04855	up	1.60104e-06	0.000158176	ko03460//Fanconi anemia pathway	GO:0044464//cell part	GO:0016798//hydrolase activity, acting on glycosyl bonds	GO:0044238//primary metabolic process;GO:0044707	gi|78499697|gb|ABB45851.1|/0/hypothetical protein [Eutrema halophilum]
BnaC09g54550D	969	14929	31146	14325.6	31582.2	1.14051	up	4.04942e-07	4.83296e-05	ko00940//Phenylpropanoid biosynthesis;ko00360//Phenylalanine metabolism;ko01100//Metabolic pathways;ko01110//Biosynthesis of secondary metabolites	-	GO:0003824//catalytic activity;GO:0016209//antioxidant activity;GO:0043169//cation binding;GO:0046906//tetrapyrrole binding	GO:0044710;GO:0006950//response to stress	gi|567173736|ref|XP_006399923.1|/8.6609e-172/hypothetical protein EUTSA_v10014070mg [Eutrema salsugineum]
BnaC03g59520D	804	53094.5	21308	50685.3	22140.4	-1.19489	down	0.00135727	0.0413282	ko00196//Photosynthesis - antenna proteins;ko01100//Metabolic pathways	GO:0009521;GO:0031224//intrinsic to membrane;GO:0009526//plastid envelope;GO:0009534//chloroplast thylakoid;GO:0009570//chloroplast stroma;GO:0005576//extracellular region	GO:0043169//cation binding;GO:0046906//tetrapyrrole binding	GO:0006464//cellular protein modification process;GO:0009765//photosynthesis, light harvesting;GO:0009639//response to red or far red light;GO:0009746	gi|109389998|gb|ABG29728.1|/0/chloroplast chlorophyll a/b binding protein [Brassica napus]
BnaA05g28470D	2121	32407	14011	31029.5	14619.3	-1.08577	down	5.38813e-07	6.19254e-05	ko00940//Phenylpropanoid biosynthesis;ko00360//Phenylalanine metabolism;ko01100//Metabolic pathways;ko01110//Biosynthesis of secondary metabolites	GO:0044424//intracellular part	GO:0016841//ammonia-lyase activity	GO:0006558//L-phenylalanine metabolic process;GO:0009699//phenylpropanoid biosynthetic process;GO:0045491//xylan metabolic process	gi|567201010|ref|XP_006407581.1|/0/hypothetical protein EUTSA_v10020168mg [Eutrema salsugineum]
BnaAnng22920D	804	10660	3729	10182.4	3914	-1.37936	down	9.28811e-05	0.00502043	ko00196//Photosynthesis - antenna proteins;ko01100//Metabolic pathways	GO:0009521;GO:0031224//intrinsic to membrane;GO:0009526//plastid envelope;GO:0009534//chloroplast thylakoid;GO:0009570//chloroplast stroma;GO:0005576//extracellular region	GO:0043169//cation binding;GO:0046906//tetrapyrrole binding	GO:0006464//cellular protein modification process;GO:0009765//photosynthesis, light harvesting;GO:0009639//response to red or far red light;GO:0009746	gi|109389998|gb|ABG29728.1|/0/chloroplast chlorophyll a/b binding protein [Brassica napus]
BnaCnng23240D	1671	945.5	6367	908.76	6229.76	2.77721	up	7.84384e-07	8.49974e-05	ko00500//Starch and sucrose metabolism;ko01100//Metabolic pathways;ko00040//Pentose and glucuronate interconversions	GO:0005618//cell wall	GO:0030234//enzyme regulator activity;GO:0052689	GO:0071555//cell wall organization;GO:0000272//polysaccharide catabolic process;GO:0044092//negative regulation of molecular function	gi|215512240|gb|ACJ68111.1|/0/pectinesterase [Brassica napus]
BnaC05g32380D	1791	3023.5	8222	2904.28	8035.79	1.46826	up	0.00146367	0.0437679	ko00564//Glycerophospholipid metabolism;ko00600//Sphingolipid metabolism;ko00511//Other glycan degradation	GO:0031224//intrinsic to membrane	GO:0008081//phosphoric diester hydrolase activity	GO:0019400	gi|567196744|ref|XP_006406374.1|/0/hypothetical protein EUTSA_v10020151mg [Eutrema salsugineum]
BnaA10g19500D	795	2138	7359	2052.13	7415.48	1.85342	up	2.45702e-15	1.38625e-12	ko00940//Phenylpropanoid biosynthesis;ko00360//Phenylalanine metabolism;ko01100//Metabolic pathways;ko01110//Biosynthesis of secondary metabolites	-	GO:0003824//catalytic activity;GO:0016209//antioxidant activity;GO:0043169//cation binding;GO:0046906//tetrapyrrole binding	GO:0044710;GO:0006950//response to stress	gi|567173736|ref|XP_006399923.1|/4.36096e-152/hypothetical protein EUTSA_v10014070mg [Eutrema salsugineum]
BnaC08g01540D	966	13185.5	36936.5	12647.8	36707.3	1.53719	up	4.40687e-10	1.07064e-07	ko00500//Starch and sucrose metabolism;ko00520//Amino sugar and nucleotide sugar metabolism;ko01100//Metabolic pathways;ko01110//Biosynthesis of secondary metabolites	GO:0043231//intracellular membrane-bounded organelle;GO:0005576//extracellular region	GO:0001871;GO:0004553//hydrolase activity, hydrolyzing O-glycosyl compounds	GO:0009696//salicylic acid metabolic process;GO:0043479;GO:0009414//response to water deprivation;GO:0044036//cell wall macromolecule metabolic process;GO:0030243//cellulose metabolic process;GO:0009725//response to hormone stimulus;GO:0045229//external encapsulating structure organization;GO:0009617//response to bacterium;GO:0032535//regulation of cellular component size;GO:0006091//generation o…	gi|157849754|gb|ABV89660.1|/0/chitinase [Brassica rapa]
BnaC01g43250D	543	83691.5	14172.5	79915.5	14395.1	-2.4729	down	6.71601e-09	1.29883e-06	-	-	-	-	gi|468018|gb|AAA81907.1|/1.0396e-90/napin [Brassica napus]
BnaC05g43050D	276	10296	43849.5	9898.87	44167.1	2.15764	up	6.70654e-21	8.97729e-18	-	GO:0043231//intracellular membrane-bounded organelle	-	-	gi|567201149|ref|XP_006407620.1|/2.29556e-45/hypothetical protein EUTSA_v10021842mg [Eutrema salsugineum]
BnaC07g42500D	840	4561	17991	4390.9	17710.7	2.01203	up	1.60632e-06	0.000158468	ko04075//Plant hormone signal transduction	GO:0005618//cell wall;GO:0043231//intracellular membrane-bounded organelle;GO:0005576//extracellular region;GO:0016020//membrane	GO:0016798//hydrolase activity, acting on glycosyl bonds;GO:0016758//transferase activity, transferring hexosyl groups	GO:0044042//glucan metabolic process;GO:0044767;GO:0010243//response to organic nitrogen;GO:0010476//gibberellin mediated signaling pathway;GO:0009827//plant-type cell wall modification;GO:0006950//response to stress;GO:0009605//response to external stimulus	gi|365927262|gb|AEX07595.1|/2.44473e-178/xyloglucosyl transferase 2, partial [Brassica juncea]
BnaC08g13870D	1368	2082.5	6210.5	1997.9	6066.22	1.60231	up	0.000852667	0.0290324	-	GO:0031224//intrinsic to membrane	-	GO:0040007//growth;GO:0030198//extracellular matrix organization	gi|567153597|ref|XP_006417537.1|/0/hypothetical protein EUTSA_v10007643mg [Eutrema salsugineum]
BnaC04g30870D	546	24546	10826	23547.8	11087.1	-1.08671	down	1.08095e-06	0.000112835	ko00710//Carbon fixation in photosynthetic organisms;ko01120//Microbial metabolism in diverse environments;ko01100//Metabolic pathways;ko00630//Glyoxylate and dicarboxylate metabolism	GO:0005840//ribosome;GO:0030312//external encapsulating structure;GO:0009532//plastid stroma;GO:0009526//plastid envelope;GO:0005576//extracellular region	GO:0016491//oxidoreductase activity;GO:0016831//carboxy-lyase activity	GO:0070271;GO:0015977//carbon fixation;GO:0043094;GO:0009639//response to red or far red light	gi|296784927|dbj|BAJ08160.1|/8.18002e-134/ribulose 1,5-bisphosphate carboxylase/oxygenase [Brassica rapa subsp. chinensis]
BnaA04g08640D	546	23311.5	10202.5	22340.5	10334.9	-1.11214	down	8.61248e-07	9.23009e-05	ko00710//Carbon fixation in photosynthetic organisms;ko01120//Microbial metabolism in diverse environments;ko01100//Metabolic pathways;ko00630//Glyoxylate and dicarboxylate metabolism	GO:0005840//ribosome;GO:0030312//external encapsulating structure;GO:0009532//plastid stroma;GO:0009526//plastid envelope;GO:0005576//extracellular region	GO:0016491//oxidoreductase activity;GO:0016831//carboxy-lyase activity	GO:0070271;GO:0015977//carbon fixation;GO:0043094;GO:0009639//response to red or far red light	gi|296784927|dbj|BAJ08160.1|/1.41407e-134/ribulose 1,5-bisphosphate carboxylase/oxygenase [Brassica rapa subsp. chinensis]
BnaC03g24420D	1200	43843.5	11572.5	41955	11683.7	-1.84435	down	1.151e-15	6.8927e-13	ko00061//Fatty acid biosynthesis;ko01040//Biosynthesis of unsaturated fatty acids	GO:0031976;GO:0009532//plastid stroma	GO:0016215;GO:0043169//cation binding	GO:0016109;GO:0006732//coenzyme metabolic process;GO:0006779//porphyrin-containing compound biosynthetic process;GO:0006090//pyruvate metabolic process;GO:0009617//response to bacterium;GO:0009625//response to insect;GO:0006753//nucleoside phosphate metabolic process;GO:0006633//fatty acid biosynthetic process;GO:0046471//phosphatidylglycerol metabolic process;GO:0006996//organelle organization;G…	gi|134943|sp|P29108.1|STAD_BRANA/0/RecName: Full=Acyl-[acyl-carrier-protein] desaturase, chloroplastic; AltName: Full=Stearoyl-ACP desaturase; Flags: Precursor
BnaA03g20420D	1197	45591.5	12939.5	43623.2	13014.6	-1.74496	down	3.38442e-14	1.67426e-11	ko00061//Fatty acid biosynthesis;ko01040//Biosynthesis of unsaturated fatty acids	GO:0031976;GO:0009532//plastid stroma	GO:0016215;GO:0043169//cation binding	GO:0016109;GO:0006732//coenzyme metabolic process;GO:0006779//porphyrin-containing compound biosynthetic process;GO:0006090//pyruvate metabolic process;GO:0009617//response to bacterium;GO:0009625//response to insect;GO:0006753//nucleoside phosphate metabolic process;GO:0006633//fatty acid biosynthetic process;GO:0046471//phosphatidylglycerol metabolic process;GO:0006996//organelle organization;G…	gi|134943|sp|P29108.1|STAD_BRANA/0/RecName: Full=Acyl-[acyl-carrier-protein] desaturase, chloroplastic; AltName: Full=Stearoyl-ACP desaturase; Flags: Precursor
BnaA05g29390D	867	6877	2535	6573.46	2638.06	-1.31718	down	3.02339e-06	0.000275568	ko00196//Photosynthesis - antenna proteins;ko01100//Metabolic pathways	GO:0009521;GO:0009570//chloroplast stroma;GO:0009534//chloroplast thylakoid;GO:0009526//plastid envelope	GO:0043169//cation binding;GO:0046906//tetrapyrrole binding	GO:0015992//proton transport;GO:0009639//response to red or far red light;GO:0009642//response to light intensity;GO:0034285;GO:0006091//generation of precursor metabolites and energy;GO:0000097//sulfur amino acid biosynthetic process;GO:0006470//protein dephosphorylation;GO:0042254//ribosome biogenesis	gi|567201536|ref|XP_006407730.1|/0/hypothetical protein EUTSA_v10021263mg [Eutrema salsugineum]
BnaCnng15190D	759	6778	3154	6489.68	3241.57	-1.00145	down	8.965e-06	0.00071283	ko00196//Photosynthesis - antenna proteins	GO:0009521;GO:0009526//plastid envelope;GO:0009534//chloroplast thylakoid;GO:0009570//chloroplast stroma	GO:0043169//cation binding;GO:0046906//tetrapyrrole binding	GO:0000097//sulfur amino acid biosynthetic process;GO:0009628//response to abiotic stimulus;GO:0006091//generation of precursor metabolites and energy;GO:0006873//cellular ion homeostasis;GO:0030001//metal ion transport	gi|567189380|ref|XP_006404376.1|/1.39289e-169/hypothetical protein EUTSA_v10010659mg [Eutrema salsugineum]
BnaA04g24790D	1551	21718.5	6254	20794.4	6323.42	-1.71742	down	9.24354e-14	4.29278e-11	ko00500//Starch and sucrose metabolism;ko01100//Metabolic pathways;ko00040//Pentose and glucuronate interconversions	GO:0005618//cell wall	GO:0030234//enzyme regulator activity;GO:0052689	GO:0071555//cell wall organization;GO:0000272//polysaccharide catabolic process;GO:0044092//negative regulation of molecular function	gi|297824273|ref|XP_002880019.1|/0/pectinesterase family protein [Arabidopsis lyrata subsp. lyrata]
BnaC03g37680D	1953	2389	890	2283.96	915.549	-1.31882	down	1.17768e-07	1.65088e-05	ko03040//Spliceosome;ko05145//Toxoplasmosis;ko05134//Legionellosis;ko05162//Measles;ko05169//Epstein-Barr virus infection;ko04144//Endocytosis;ko04141//Protein processing in endoplasmic reticulum;ko05164//Influenza A;ko04010//MAPK signaling pathway;ko05020//Prion diseases;ko04612//Antigen processing and presentation	GO:0030312//external encapsulating structure;GO:0044437;GO:0005576//extracellular region;GO:0016020//membrane	GO:0032550;GO:0044389	GO:0009642//response to light intensity;GO:0051707//response to other organism;GO:0010038//response to metal ion;GO:0000302//response to reactive oxygen species;GO:0032446//protein modification by small protein conjugation;GO:0033554//cellular response to stress	gi|567200069|ref|XP_006407319.1|/0/hypothetical protein EUTSA_v10020257mg [Eutrema salsugineum]
BnaAnng33440D	345	922	4824.5	891.289	4678.5	2.39208	up	0.000518591	0.0197562	-	-	-	GO:0009451//RNA modification;GO:0006950//response to stress	gi|157849664|gb|ABV89615.1|/3.77679e-77/bet v I allergen family protein [Brassica rapa]
BnaA01g17200D	540	48723.5	7531.5	46426.8	7666.52	-2.59831	down	0.000108821	0.00565225	-	-	-	-	gi|112746|sp|P27740.1|2SSB_BRANA/2.5712e-104/RecName: Full=Napin-B; AltName: Full=1.7S seed storage protein; Contains: RecName: Full=Napin-B small chain; Contains: RecName: Full=Napin-B large chain; Flags: Precursor
BnaC07g27090D	2424	24031.5	7392.5	22977.3	7467.37	-1.62154	down	4.62704e-11	1.34416e-08	ko00500//Starch and sucrose metabolism;ko01100//Metabolic pathways	GO:0009536//plastid;GO:0005618//cell wall	GO:0035251//UDP-glucosyltransferase activity	GO:0007017//microtubule-based process;GO:0006073//cellular glucan metabolic process;GO:0009791//post-embryonic development;GO:0009743//response to carbohydrate stimulus;GO:0030422//production of siRNA involved in RNA interference;GO:0006342//chromatin silencing;GO:0044702;GO:0007154//cell communication;GO:0009933//meristem structural organization;GO:0005985//sucrose metabolic process;GO:0006498//…	gi|567140508|ref|XP_006395087.1|/0/hypothetical protein EUTSA_v10003667mg [Eutrema salsugineum]
BnaCnng34700D	1071	2155.5	5932.5	2069.99	5883.22	1.50698	up	5.33347e-08	8.3129e-06	ko00230//Purine metabolism;ko04142//Lysosome;ko01120//Microbial metabolism in diverse environments;ko01100//Metabolic pathways;ko00030//Pentose phosphate pathway;ko00906//Carotenoid biosynthesis;ko01110//Biosynthesis of secondary metabolites;ko00511//Other glycan degradation;ko00250//Alanine, aspartate and glutamate metabolism	-	GO:0016787//hydrolase activity	GO:0044238//primary metabolic process	gi|567167989|ref|XP_006398248.1|/0/hypothetical protein EUTSA_v10000937mg [Eutrema salsugineum]
BnaC06g18230D	1458	407	2341	389.983	2268.65	2.54035	up	0.000277948	0.0121274	ko00903//Limonene and pinene degradation;ko00642//Ethylbenzene degradation;ko00362//Benzoate degradation;ko00240//Pyrimidine metabolism;ko00051//Fructose and mannose metabolism;ko01120//Microbial metabolism in diverse environments;ko01100//Metabolic pathways;ko00627//Aminobenzoate degradation;ko00350//Tyrosine metabolism	GO:0005911//cell-cell junction;GO:0005618//cell wall	GO:0004175//endopeptidase activity	GO:0071555//cell wall organization;GO:0009628//response to abiotic stimulus;GO:0016485//protein processing	gi|567182588|ref|XP_006402438.1|/0/hypothetical protein EUTSA_v10005923mg [Eutrema salsugineum]
BnaC03g14720D	1095	5905.5	13154.5	5673.18	13060.2	1.20294	up	1.52841e-06	0.000152546	ko00940//Phenylpropanoid biosynthesis;ko01100//Metabolic pathways;ko01110//Biosynthesis of secondary metabolites;ko00944//Flavone and flavonol biosynthesis	GO:0043231//intracellular membrane-bounded organelle;GO:0005911//cell-cell junction;GO:0044444//cytoplasmic part;GO:0016020//membrane	GO:0008171//O-methyltransferase activity;GO:0005515//protein binding;GO:0008757//S-adenosylmethionine-dependent methyltransferase activity	GO:0006575//cellular modified amino acid metabolic process;GO:0009699//phenylpropanoid biosynthetic process;GO:0051553;GO:0006595//polyamine metabolic process;GO:0006694//steroid biosynthetic process;GO:0006950//response to stress	gi|567179493|ref|XP_006401613.1|/0/hypothetical protein EUTSA_v10013897mg [Eutrema salsugineum]
BnaC06g06760D	1152	472.5	3769	454.1	3613.88	2.99247	up	0.00132469	0.0406443	ko00230//Purine metabolism;ko04142//Lysosome;ko01120//Microbial metabolism in diverse environments;ko01100//Metabolic pathways;ko00030//Pentose phosphate pathway;ko00906//Carotenoid biosynthesis;ko01110//Biosynthesis of secondary metabolites;ko00511//Other glycan degradation;ko00250//Alanine, aspartate and glutamate metabolism	GO:0005911//cell-cell junction;GO:0005618//cell wall;GO:0044437	GO:0016787//hydrolase activity	GO:0044238//primary metabolic process	gi|1769970|emb|CAA71237.1|/0/myrosinase-associated protein [Brassica napus]
BnaAnng06130D	1245	2301.5	5123	2205.88	5181.84	1.23211	up	1.24489e-07	1.72736e-05	ko00052//Galactose metabolism;ko00603//Glycosphingolipid biosynthesis - globo series;ko00330//Arginine and proline metabolism;ko01100//Metabolic pathways;ko00600//Sphingolipid metabolism;ko00511//Other glycan degradation;ko00561//Glycerolipid metabolism	GO:0005618//cell wall;GO:0005576//extracellular region	GO:0004557//alpha-galactosidase activity	GO:0071704;GO:0044710;GO:0044238//primary metabolic process	gi|15241601|ref|NP_196455.1|/0/alpha-galactosidase 1 [Arabidopsis thaliana]
BnaA06g29670D	2367	24462.5	6054.5	23388	6093.17	-1.94051	down	5.3801e-13	2.21736e-10	ko00500//Starch and sucrose metabolism;ko01100//Metabolic pathways	GO:0009536//plastid;GO:0005618//cell wall	GO:0035251//UDP-glucosyltransferase activity	GO:0007017//microtubule-based process;GO:0006073//cellular glucan metabolic process;GO:0009791//post-embryonic development;GO:0009743//response to carbohydrate stimulus;GO:0030422//production of siRNA involved in RNA interference;GO:0006342//chromatin silencing;GO:0044702;GO:0007154//cell communication;GO:0009933//meristem structural organization;GO:0005985//sucrose metabolic process;GO:0006498//…	gi|567140508|ref|XP_006395087.1|/0/hypothetical protein EUTSA_v10003667mg [Eutrema salsugineum]
BnaCnng24140D	870	3756.5	1413.5	3597.74	1475.7	-1.28569	down	2.52927e-08	4.23207e-06	ko00196//Photosynthesis - antenna proteins;ko01100//Metabolic pathways	GO:0009521;GO:0009570//chloroplast stroma;GO:0009534//chloroplast thylakoid;GO:0009526//plastid envelope	GO:0043169//cation binding;GO:0046906//tetrapyrrole binding	GO:0015992//proton transport;GO:0009639//response to red or far red light;GO:0009642//response to light intensity;GO:0034285;GO:0006091//generation of precursor metabolites and energy;GO:0000097//sulfur amino acid biosynthetic process;GO:0006470//protein dephosphorylation;GO:0042254//ribosome biogenesis	gi|567201536|ref|XP_006407730.1|/0/hypothetical protein EUTSA_v10021263mg [Eutrema salsugineum]
BnaAnng05710D	1032	1644	4387.5	1573.91	4334.11	1.46138	up	6.03188e-06	0.000506499	ko00230//Purine metabolism;ko04142//Lysosome;ko01120//Microbial metabolism in diverse environments;ko01100//Metabolic pathways;ko00030//Pentose phosphate pathway;ko00906//Carotenoid biosynthesis;ko01110//Biosynthesis of secondary metabolites;ko00511//Other glycan degradation;ko00250//Alanine, aspartate and glutamate metabolism	-	GO:0016787//hydrolase activity	GO:0044238//primary metabolic process	gi|567167989|ref|XP_006398248.1|/0/hypothetical protein EUTSA_v10000937mg [Eutrema salsugineum]
BnaA05g29430D	336	933.5	3819.5	895.741	3754.49	2.06746	up	1.90144e-06	0.000182828	-	GO:0016020//membrane	GO:0005488//binding	GO:0006950//response to stress;GO:0051234//establishment of localization;GO:0010876//lipid localization	gi|567201587|ref|XP_006407744.1|/3.28394e-51/hypothetical protein EUTSA_v10021759mg [Eutrema salsugineum]
BnaA09g13710D	816	8455.5	3128.5	8100.36	3204.57	-1.33786	down	4.86195e-09	9.7336e-07	ko00196//Photosynthesis - antenna proteins	GO:0009521;GO:0031224//intrinsic to membrane;GO:0009534//chloroplast thylakoid;GO:0009570//chloroplast stroma	GO:0043169//cation binding;GO:0046906//tetrapyrrole binding	GO:0000097//sulfur amino acid biosynthetic process;GO:0006091//generation of precursor metabolites and energy;GO:0006464//cellular protein modification process	gi|565490069|ref|XP_006302674.1|/1.34046e-168/hypothetical protein CARUB_v10020781mg [Capsella rubella]
BnaC02g44850D	1743	12610.5	6080.5	12083.5	6037.82	-1.00093	down	1.84969e-05	0.00130314	ko00230//Purine metabolism;ko04930//Type II diabetes mellitus;ko00710//Carbon fixation in photosynthetic organisms;ko01120//Microbial metabolism in diverse environments;ko01100//Metabolic pathways;ko00620//Pyruvate metabolism;ko01110//Biosynthesis of secondary metabolites;ko00010//Glycolysis / Gluconeogenesis;ko00730//Thiamine metabolism	GO:0009532//plastid stroma	GO:0031420;GO:0016301//kinase activity	GO:0006631//fatty acid metabolic process;GO:0010038//response to metal ion;GO:0006091//generation of precursor metabolites and energy;GO:0009791//post-embryonic development;GO:0006796//phosphate-containing compound metabolic process;GO:0044702	gi|567179994|ref|XP_006401763.1|/0/hypothetical protein EUTSA_v10013079mg [Eutrema salsugineum]
BnaC01g19640D	753	11458.5	4577	10995.6	4641.2	-1.24436	down	5.62132e-08	8.72173e-06	ko00910//Nitrogen metabolism;ko01120//Microbial metabolism in diverse environments;ko01100//Metabolic pathways;ko01110//Biosynthesis of secondary metabolites;ko00250//Alanine, aspartate and glutamate metabolism	GO:0043231//intracellular membrane-bounded organelle;GO:0005911//cell-cell junction;GO:0044444//cytoplasmic part;GO:0016020//membrane	GO:0005488//binding	GO:0009627//systemic acquired resistance;GO:0042743//hydrogen peroxide metabolic process	gi|565445380|ref|XP_006284409.1|/5.09997e-178/hypothetical protein CARUB_v10005580mg [Capsella rubella]
BnaCnng30140D	1554	10082	2103.5	9644.34	2095.08	-2.20268	down	4.50183e-20	5.48805e-17	ko00500//Starch and sucrose metabolism;ko01100//Metabolic pathways;ko00040//Pentose and glucuronate interconversions	GO:0005618//cell wall	GO:0030234//enzyme regulator activity;GO:0052689	GO:0071555//cell wall organization;GO:0000272//polysaccharide catabolic process;GO:0044092//negative regulation of molecular function	gi|297824273|ref|XP_002880019.1|/0/pectinesterase family protein [Arabidopsis lyrata subsp. lyrata]
BnaA10g29580D	240	2014.5	5213.5	1944.4	5334.73	1.45609	up	2.96029e-08	4.86971e-06	-	-	-	-	-
BnaAnng08160D	1014	2475.5	4831.5	2370.28	4821.59	1.02445	up	7.17564e-06	0.000588076	-	GO:0005911//cell-cell junction;GO:0005618//cell wall	-	GO:0000226//microtubule cytoskeleton organization;GO:0009628//response to abiotic stimulus	gi|567180730|ref|XP_006401964.1|/0/hypothetical protein EUTSA_v10014042mg [Eutrema salsugineum]
BnaA06g17350D	759	4205.5	1788.5	4026.5	1807.9	-1.15521	down	1.01469e-06	0.000107065	ko00196//Photosynthesis - antenna proteins	GO:0009521;GO:0009526//plastid envelope;GO:0009534//chloroplast thylakoid;GO:0009570//chloroplast stroma	GO:0043169//cation binding;GO:0046906//tetrapyrrole binding	GO:0000097//sulfur amino acid biosynthetic process;GO:0009628//response to abiotic stimulus;GO:0006091//generation of precursor metabolites and energy;GO:0006873//cellular ion homeostasis;GO:0030001//metal ion transport	gi|567189380|ref|XP_006404376.1|/1.39289e-169/hypothetical protein EUTSA_v10010659mg [Eutrema salsugineum]
BnaA08g14540D	543	20645	4124	19664.8	4157.99	-2.24165	down	0.000947499	0.0312815	-	GO:0043231//intracellular membrane-bounded organelle;GO:0031224//intrinsic to membrane;GO:0005811//lipid particle	-	GO:0009908//flower development;GO:0009639//response to red or far red light;GO:0009756//carbohydrate mediated signaling;GO:0006886//intracellular protein transport;GO:0048507//meristem development;GO:0044085;GO:0032446//protein modification by small protein conjugation;GO:0009409//response to cold;GO:0010876//lipid localization;GO:0006405//RNA export from nucleus	gi|196122078|gb|ACG69514.1|/1.69374e-96/oleosin S3-2 [Brassica napus]
BnaA05g33360D	855	14131.5	5053.5	13536.3	5252.63	-1.36573	down	9.23926e-10	2.08856e-07	ko00900//Terpenoid backbone biosynthesis;ko01100//Metabolic pathways;ko01110//Biosynthesis of secondary metabolites	GO:0009536//plastid	GO:0016863//intramolecular oxidoreductase activity, transposing C=C bonds	GO:0010038//response to metal ion;GO:0006779//porphyrin-containing compound biosynthetic process;GO:0045333//cellular respiration;GO:0090567;GO:0008299//isoprenoid biosynthetic process	gi|7110585|gb|AAF36996.1|AF236092_1/5.58285e-180/isopentenyl pyrophosphate:dimethylallyl pyrophosphate isomerase [Brassica oleracea var. botrytis]
BnaAnng29030D	585	9657.5	2859.5	9236.46	2917.77	-1.66248	down	6.74156e-13	2.69142e-10	-	GO:0009536//plastid;GO:0005911//cell-cell junction;GO:0016020//membrane	GO:0008092//cytoskeletal protein binding;GO:0046872//metal ion binding	GO:0009987//cellular process;GO:0009845//seed germination;GO:0009620//response to fungus;GO:0009414//response to water deprivation;GO:0009409//response to cold;GO:0009408//response to heat;GO:0006970//response to osmotic stress	gi|90654235|gb|ABD95987.1|/4.55681e-21/dehydrin [Brassica juncea]
BnaC04g46560D	1320	8366	3656	7987.9	3680.59	-1.11788	down	0.000998949	0.0325262	ko05169//Epstein-Barr virus infection;ko03050//Proteasome	GO:0005576//extracellular region;GO:0009570//chloroplast stroma;GO:0030312//external encapsulating structure;GO:0009534//chloroplast thylakoid;GO:0009526//plastid envelope	GO:0032550;GO:0008047//enzyme activator activity	GO:0009696//salicylic acid metabolic process;GO:0015992//proton transport;GO:0009620//response to fungus;GO:0009639//response to red or far red light;GO:0009642//response to light intensity;GO:0010260//organ senescence;GO:0009755//hormone-mediated signaling pathway;GO:0009617//response to bacterium;GO:0042743//hydrogen peroxide metabolic process;GO:0006605//protein targeting;GO:0034285;GO:0006091…	gi|590332158|gb|AHL28803.1|/0/ribulose-1,5-bisphosphate carboxylase/oxygenase activase [Brassica rapa subsp. chinensis]
BnaC09g31160D	1059	8642.5	3974.5	8264.93	4099.19	-1.01166	down	5.55835e-06	0.000470791	-	GO:0009532//plastid stroma;GO:0009526//plastid envelope	GO:0046914//transition metal ion binding;GO:0046983//protein dimerization activity	GO:0006772//thiamine metabolic process;GO:0015992//proton transport;GO:0009617//response to bacterium;GO:0005984//disaccharide metabolic process;GO:0018131//oxazole or thiazole biosynthetic process;GO:0005982//starch metabolic process;GO:0006468//protein phosphorylation;GO:0044093;GO:0009416//response to light stimulus;GO:0033554//cellular response to stress	gi|567179243|ref|XP_006401539.1|/0/hypothetical protein EUTSA_v10013978mg [Eutrema salsugineum]
BnaC05g47450D	1062	3003.5	10348	2878.86	10652.7	1.88765	up	2.16248e-15	1.24058e-12	ko01120//Microbial metabolism in diverse environments;ko01100//Metabolic pathways;ko01110//Biosynthesis of secondary metabolites;ko00010//Glycolysis / Gluconeogenesis;ko05010//Alzheimer's disease	GO:0031981//nuclear lumen;GO:0005911//cell-cell junction;GO:0009536//plastid;GO:0016020//membrane;GO:0005576//extracellular region;GO:0030312//external encapsulating structure;GO:0044437;GO:0031967	GO:0046914//transition metal ion binding;GO:0016620//oxidoreductase activity, acting on the aldehyde or oxo group of donors, NAD or NADP as acceptor;GO:0000166//nucleotide binding	GO:0051603//proteolysis involved in cellular protein catabolic process;GO:0006007//glucose catabolic process;GO:0006090//pyruvate metabolic process;GO:0009617//response to bacterium;GO:0009791//post-embryonic development;GO:0034285;GO:0000302//response to reactive oxygen species;GO:0048608//reproductive structure development;GO:0006996//organelle organization;GO:0006970//response to osmotic stres…	gi|567203350|ref|XP_006408221.1|/0/hypothetical protein EUTSA_v10021083mg [Eutrema salsugineum]
BnaA06g40660D	1083	666.5	1846.5	637.658	1814.03	1.50834	up	0.000167234	0.00806835	ko00940//Phenylpropanoid biosynthesis;ko01100//Metabolic pathways;ko01110//Biosynthesis of secondary metabolites	GO:0005576//extracellular region	GO:0046914//transition metal ion binding;GO:0016616//oxidoreductase activity, acting on the CH-OH group of donors, NAD or NADP as acceptor	GO:0009699//phenylpropanoid biosynthetic process	gi|295855100|gb|ADG46005.1|/0/cinnamyl alcohol dehydrogenase [Isatis tinctoria]
BnaA07g20510D	426	6400.5	2876.5	6118.17	2966.39	-1.04439	down	3.57905e-05	0.00229422	ko01100//Metabolic pathways;ko00195//Photosynthesis	GO:0009523//photosystem II;GO:0009534//chloroplast thylakoid	GO:0005488//binding	GO:0009642//response to light intensity;GO:0000097//sulfur amino acid biosynthetic process;GO:0010207//photosystem II assembly;GO:0034285;GO:0015992//proton transport;GO:0009639//response to red or far red light	gi|1346871|sp|P49108.1|PSBR_BRACM/1.06917e-87/RecName: Full=Photosystem II 10 kDa polypeptide, chloroplastic; Flags: Precursor
BnaC04g03030D	1200	21936.5	5562.5	20987.1	5528.93	-1.92443	down	2.51356e-16	1.69897e-13	ko00061//Fatty acid biosynthesis;ko01040//Biosynthesis of unsaturated fatty acids	GO:0031976;GO:0009532//plastid stroma	GO:0016215;GO:0043169//cation binding	GO:0016109;GO:0006732//coenzyme metabolic process;GO:0006779//porphyrin-containing compound biosynthetic process;GO:0006090//pyruvate metabolic process;GO:0009617//response to bacterium;GO:0009625//response to insect;GO:0006753//nucleoside phosphate metabolic process;GO:0006633//fatty acid biosynthetic process;GO:0046471//phosphatidylglycerol metabolic process;GO:0006996//organelle organization;G…	gi|49355345|gb|AAT65205.1|/0/stearoyl-ACP-desaturase [Brassica napus]
BnaA05g31610D	1023	970	2606.5	928.142	2598.9	1.48548	up	7.84624e-10	1.79747e-07	-	GO:0044424//intracellular part	GO:0016740//transferase activity	GO:0008152//metabolic process	gi|297833272|ref|XP_002884518.1|/0/hypothetical protein ARALYDRAFT_317420 [Arabidopsis lyrata subsp. lyrata]
BnaC08g49990D	912	13284.5	4846.5	12732.9	4905.11	-1.3762	down	2.05231e-09	4.39208e-07	-	-	-	-	gi|567153741|ref|XP_006417578.1|/0/hypothetical protein EUTSA_v10007900mg [Eutrema salsugineum]
BnaAnng10670D	789	6684.5	2638	6401.54	2724.74	-1.2323	down	5.65691e-08	8.75705e-06	ko03010//Ribosome	GO:0030312//external encapsulating structure;GO:0015935//small ribosomal subunit;GO:0031981//nuclear lumen;GO:0009536//plastid;GO:0005911//cell-cell junction;GO:0016020//membrane	GO:0005198//structural molecule activity	GO:0009451//RNA modification;GO:0006221//pyrimidine nucleotide biosynthetic process;GO:0010467//gene expression	gi|15236171|ref|NP_195193.1|/1.78908e-152/40S ribosomal protein S3a-2 [Arabidopsis thaliana]
BnaC08g01880D	786	8471.5	3775	8119.77	3882.58	-1.06442	down	2.21665e-06	0.000209884	ko01100//Metabolic pathways;ko00195//Photosynthesis	GO:0005576//extracellular region;GO:0009532//plastid stroma;GO:0009523//photosystem II;GO:0009534//chloroplast thylakoid;GO:0009526//plastid envelope	GO:0046872//metal ion binding;GO:0008187//poly-pyrimidine tract binding;GO:0016628//oxidoreductase activity, acting on the CH-CH group of donors, NAD or NADP as acceptor	GO:0009696//salicylic acid metabolic process;GO:0015992//proton transport;GO:0009620//response to fungus;GO:0009639//response to red or far red light;GO:0009642//response to light intensity;GO:0009755//hormone-mediated signaling pathway;GO:0009617//response to bacterium;GO:0042743//hydrogen peroxide metabolic process;GO:0006605//protein targeting;GO:0009767//photosynthetic electron transport chai…	gi|131391|sp|P11594.2|PSBP_SINAL/3.08232e-150/RecName: Full=Oxygen-evolving enhancer protein 2, chloroplastic; Short=OEE2; AltName: Full=23 kDa subunit of oxygen evolving system of photosystem II; AltName: Full=23 kDa thylakoid membrane protein; AltName: Full=OEC 23 kDa subunit; Flags: Precursor
BnaA09g36810D	2298	10295.5	2494	9863.2	2612.82	-1.91645	down	6.84369e-17	5.43262e-14	ko00052//Galactose metabolism	GO:0005911//cell-cell junction;GO:0044424//intracellular part	GO:0004557//alpha-galactosidase activity;GO:0008378//galactosyltransferase activity	GO:0009313//oligosaccharide catabolic process;GO:0009628//response to abiotic stimulus;GO:0006950//response to stress	gi|488787|emb|CAA55893.1|/0/putative imbibition protein [Brassica oleracea]
BnaA09g13230D	831	15587	4821	14912.1	4800.55	-1.63521	down	2.64651e-12	9.55936e-10	-	-	GO:0005488//binding	-	gi|15221483|ref|NP_176439.1|/2.421e-55/bifunctional inhibitor/lipid-transfer protein/seed storage 2S albumin superfamily protein [Arabidopsis thaliana]
BnaA03g06940D	561	30217	6338.5	28838.1	6651.31	-2.11627	down	5.33998e-06	0.00045342	-	-	-	-	gi|112747|sp|P09893.1|2SSE_BRANA/1.19165e-92/RecName: Full=Napin embryo-specific; AltName: Full=1.7S seed storage protein; Contains: RecName: Full=Napin embryo-specific small chain; Contains: RecName: Full=Napin embryo-specific large chain; Flags: Precursor
BnaA06g36060D	1410	7088.5	2471.5	6777.02	2486.51	-1.44653	down	4.97039e-09	9.89266e-07	ko00061//Fatty acid biosynthesis;ko01100//Metabolic pathways	-	GO:0004312//fatty acid synthase activity	GO:0006631//fatty acid metabolic process	gi|567168251|ref|XP_006398324.1|/0/hypothetical protein EUTSA_v10000874mg [Eutrema salsugineum]
BnaC02g46810D	846	7102	2714.5	6797.1	2783.39	-1.28808	down	1.80789e-08	3.14849e-06	ko00196//Photosynthesis - antenna proteins;ko01100//Metabolic pathways	GO:0009523//photosystem II;GO:0009570//chloroplast stroma;GO:0009503	GO:0043169//cation binding;GO:0046906//tetrapyrrole binding	GO:0009642//response to light intensity;GO:0000097//sulfur amino acid biosynthetic process;GO:1990066;GO:0006091//generation of precursor metabolites and energy;GO:0042254//ribosome biogenesis;GO:0034285;GO:0015992//proton transport;GO:0009639//response to red or far red light	gi|567163525|ref|XP_006397075.1|/1.59821e-178/hypothetical protein EUTSA_v10028871mg [Eutrema salsugineum]
BnaC03g32430D	2334	19065.5	3373.5	18193.2	3481.42	-2.38565	down	1.22778e-06	0.000125664	-	-	-	-	gi|297828580|ref|XP_002882172.1|/0/predicted protein [Arabidopsis lyrata subsp. lyrata]
BnaC07g47470D	1182	7642.5	3146	7313.69	3184	-1.19976	down	2.02762e-07	2.64164e-05	ko00400//Phenylalanine, tyrosine and tryptophan biosynthesis;ko00051//Fructose and mannose metabolism;ko00710//Carbon fixation in photosynthetic organisms;ko00270//Cysteine and methionine metabolism;ko01120//Microbial metabolism in diverse environments;ko01100//Metabolic pathways;ko00920//Sulfur metabolism;ko00030//Pentose phosphate pathway;ko01110//Biosynthesis of secondary metabolites;ko00010//…	GO:0009526//plastid envelope;GO:0009570//chloroplast stroma;GO:0044436;GO:0005840//ribosome;GO:0031976;GO:0005576//extracellular region	GO:0016832//aldehyde-lyase activity	GO:0006633//fatty acid biosynthetic process;GO:0042254//ribosome biogenesis;GO:0006470//protein dephosphorylation;GO:0009639//response to red or far red light;GO:0009694//jasmonic acid metabolic process;GO:0006351//transcription, DNA-dependent;GO:0019684//photosynthesis, light reaction;GO:0006090//pyruvate metabolic process;GO:0048869//cellular developmental process;GO:0006779//porphyrin-containi…	gi|567216126|ref|XP_006411692.1|/0/hypothetical protein EUTSA_v10025379mg [Eutrema salsugineum]
BnaC09g31730D	675	5313.5	903	5079.86	979.018	-2.37538	down	3.09218e-12	1.11104e-09	ko05166//HTLV-I infection;ko03013//RNA transport;ko05169//Epstein-Barr virus infection;ko03008//Ribosome biogenesis in eukaryotes	GO:0005911//cell-cell junction;GO:0043231//intracellular membrane-bounded organelle;GO:0044444//cytoplasmic part	GO:0032550;GO:0017111//nucleoside-triphosphatase activity	GO:0006886//intracellular protein transport;GO:0009154//purine ribonucleotide catabolic process;GO:0006405//RNA export from nucleus;GO:0035556//intracellular signal transduction	gi|567179040|ref|XP_006401481.1|/1.03602e-152/hypothetical protein EUTSA_v10014614mg [Eutrema salsugineum]
BnaA09g01470D	696	7709	3455	7379.42	3657.76	-1.01255	down	0.000144108	0.00711866	ko01100//Metabolic pathways;ko00195//Photosynthesis	GO:0009526//plastid envelope;GO:0034357;GO:0009534//chloroplast thylakoid;GO:0031224//intrinsic to membrane	GO:0015078//hydrogen ion transmembrane transporter activity;GO:0009055//electron carrier activity;GO:0051536//iron-sulfur cluster binding;GO:0043169//cation binding;GO:0052880	GO:0042254//ribosome biogenesis;GO:0006996//organelle organization;GO:0010243//response to organic nitrogen;GO:0022900//electron transport chain;GO:0019684//photosynthesis, light reaction;GO:0009626//plant-type hypersensitive response;GO:0009620//response to fungus;GO:0006605//protein targeting;GO:0042743//hydrogen peroxide metabolic process;GO:1990066;GO:0006007//glucose catabolic process;GO:000…	gi|567161785|ref|XP_006396557.1|/5.16249e-143/hypothetical protein EUTSA_v10028941mg [Eutrema salsugineum]
BnaC01g22560D	1215	3590.5	7071.5	3451.39	7270.36	1.07485	up	4.20006e-06	0.000368074	-	-	-	-	gi|567221950|ref|XP_006414604.1|/0/hypothetical protein EUTSA_v10026983mg [Eutrema salsugineum]
BnaC03g36390D	342	633	2500	606.534	2467.37	2.02431	up	5.27078e-08	8.234e-06	-	GO:0043231//intracellular membrane-bounded organelle;GO:0016020//membrane	GO:0005488//binding	GO:0010876//lipid localization;GO:0051234//establishment of localization;GO:0006950//response to stress	gi|567201587|ref|XP_006407744.1|/6.85336e-42/hypothetical protein EUTSA_v10021759mg [Eutrema salsugineum]
BnaA06g03670D	1422	3498	1626.5	3354.99	1665.84	-1.01006	down	1.54103e-05	0.00111681	ko00564//Glycerophospholipid metabolism	GO:0044444//cytoplasmic part;GO:0030529//ribonucleoprotein complex	GO:0016410//N-acyltransferase activity;GO:0008170//N-methyltransferase activity	GO:0019695//choline metabolic process;GO:0006575//cellular modified amino acid metabolic process;GO:0005984//disaccharide metabolic process;GO:0010016//shoot system morphogenesis;GO:0009791//post-embryonic development;GO:0048868//pollen tube development;GO:0046165;GO:0005982//starch metabolic process;GO:0000904//cell morphogenesis involved in differentiation;GO:0044093;GO:0006498//N-terminal prot…	gi|42571805|ref|NP_973993.1|/0/phosphoethanolamine N-methyltransferase 2 [Arabidopsis thaliana]
BnaA01g16180D	519	21039	3632.5	20082.8	3645.15	-2.46191	down	1.39958e-07	1.91476e-05	-	-	-	-	gi|112742|sp|P17333.1|2SS4_BRANA/1.25589e-105/RecName: Full=Napin; AltName: Full=1.7S seed storage protein; Contains: RecName: Full=Napin small chain; Contains: RecName: Full=Napin large chain; Flags: Precursor
BnaA07g09120D	684	545	1281	521.868	1292.05	1.30791	up	4.83474e-07	5.6228e-05	ko00980//Metabolism of xenobiotics by cytochrome P450;ko05200//Pathways in cancer;ko00480//Glutathione metabolism;ko00982//Drug metabolism - cytochrome P450;ko05215//Prostate cancer	GO:0044424//intracellular part	GO:0016765//transferase activity, transferring alkyl or aryl (other than methyl) groups	GO:0009414//response to water deprivation;GO:0009062//fatty acid catabolic process;GO:0035966//response to topologically incorrect protein;GO:0006511//ubiquitin-dependent protein catabolic process;GO:0014070//response to organic cyclic compound;GO:0006790//sulfur compound metabolic process;GO:0010038//response to metal ion;GO:0009247//glycolipid biosynthetic process;GO:0009404//toxin metabolic pr…	gi|567148177|ref|XP_006416006.1|/3.00988e-145/hypothetical protein EUTSA_v10008691mg [Eutrema salsugineum]
BnaA01g16450D	753	7353.5	3225	7070.68	3257.78	-1.11796	down	9.77266e-06	0.000765092	ko00910//Nitrogen metabolism;ko01120//Microbial metabolism in diverse environments;ko01100//Metabolic pathways;ko01110//Biosynthesis of secondary metabolites;ko00250//Alanine, aspartate and glutamate metabolism	GO:0043231//intracellular membrane-bounded organelle;GO:0005911//cell-cell junction;GO:0044444//cytoplasmic part;GO:0016020//membrane	GO:0005488//binding	GO:0009627//systemic acquired resistance;GO:0042743//hydrogen peroxide metabolic process	gi|565445380|ref|XP_006284409.1|/7.25628e-178/hypothetical protein CARUB_v10005580mg [Capsella rubella]
BnaC05g20990D	1515	1197	4596.5	1148.27	4461.16	1.95795	up	0.00131617	0.0404741	ko00073//Cutin, suberine and wax biosynthesis	-	GO:0046914//transition metal ion binding;GO:0016491//oxidoreductase activity;GO:0046906//tetrapyrrole binding	GO:0044710	gi|565492436|ref|XP_006303857.1|/0/hypothetical protein CARUB_v10012597mg [Capsella rubella]
BnaA07g39250D	1809	3131	6549.5	3000.54	6446.81	1.10336	up	0.000968093	0.0318212	ko01100//Metabolic pathways;ko00906//Carotenoid biosynthesis;ko01110//Biosynthesis of secondary metabolites	GO:0009532//plastid stroma;GO:0009534//chloroplast thylakoid	GO:0010436//carotenoid dioxygenase activity	GO:0001101//response to acid;GO:0009687//abscisic acid metabolic process;GO:0006972//hyperosmotic response;GO:0003006//developmental process involved in reproduction	gi|567119898|ref|XP_006389988.1|/0/hypothetical protein EUTSA_v10019707mg [Eutrema salsugineum]
BnaA01g16440D	1194	4982.5	1890.5	4775.78	1917.89	-1.31621	down	2.16675e-08	3.70725e-06	ko00860//Porphyrin and chlorophyll metabolism;ko01100//Metabolic pathways;ko01110//Biosynthesis of secondary metabolites	GO:0009534//chloroplast thylakoid;GO:0009526//plastid envelope	GO:0016628//oxidoreductase activity, acting on the CH-CH group of donors, NAD or NADP as acceptor	GO:0009725//response to hormone stimulus;GO:0006351//transcription, DNA-dependent;GO:0006779//porphyrin-containing compound biosynthetic process;GO:0006091//generation of precursor metabolites and energy;GO:0005982//starch metabolic process;GO:0048869//cellular developmental process;GO:0009887//organ morphogenesis;GO:0000097//sulfur amino acid biosynthetic process	gi|567218890|ref|XP_006413074.1|/0/hypothetical protein EUTSA_v10025367mg [Eutrema salsugineum]
BnaC05g46160D	1023	836	2232.5	801.649	2212.11	1.46438	up	1.77776e-07	2.35202e-05	-	GO:0044424//intracellular part	GO:0004713//protein tyrosine kinase activity	GO:0006468//protein phosphorylation	gi|297833272|ref|XP_002884518.1|/0/hypothetical protein ARALYDRAFT_317420 [Arabidopsis lyrata subsp. lyrata]
BnaC04g40110D	2667	709.5	2982.5	681.759	3016.28	2.14544	up	6.23431e-18	5.77443e-15	ko00790//Folate biosynthesis	GO:0009536//plastid	GO:0016830//carbon-carbon lyase activity;GO:0008483//transaminase activity	GO:0043648//dicarboxylic acid metabolic process;GO:0009396//folic acid-containing compound biosynthetic process;GO:0003006//developmental process involved in reproduction;GO:0009073//aromatic amino acid family biosynthetic process	gi|567209817|ref|XP_006409923.1|/0/hypothetical protein EUTSA_v10016200mg [Eutrema salsugineum]
BnaA09g48920D	438	5649	2583	5411.74	2641.04	-1.03499	down	6.21999e-06	0.000518469	ko00195//Photosynthesis	GO:0009536//plastid;GO:0009521	-	GO:0030001//metal ion transport;GO:0006007//glucose catabolic process;GO:0006996//organelle organization;GO:0009765//photosynthesis, light harvesting;GO:0000097//sulfur amino acid biosynthetic process;GO:0006470//protein dephosphorylation;GO:0006873//cellular ion homeostasis;GO:0042254//ribosome biogenesis	gi|567154156|ref|XP_006417699.1|/6.22809e-95/hypothetical protein EUTSA_v10009047mg [Eutrema salsugineum]
BnaA09g34720D	726	2293	663.5	2196.98	703.145	-1.64363	down	1.09155e-11	3.58258e-09	ko00196//Photosynthesis - antenna proteins	GO:0009521;GO:0009526//plastid envelope;GO:0009534//chloroplast thylakoid;GO:0009570//chloroplast stroma	GO:0043169//cation binding;GO:0046906//tetrapyrrole binding	GO:0009642//response to light intensity;GO:0042254//ribosome biogenesis;GO:0034285;GO:0009765//photosynthesis, light harvesting;GO:0015992//proton transport;GO:0009639//response to red or far red light	gi|567186434|ref|XP_006403520.1|/3.19689e-172/hypothetical protein EUTSA_v10010669mg [Eutrema salsugineum]
BnaCnng05840D	786	1328.5	7620.5	1273.47	7694.38	2.59504	up	7.09936e-27	1.61553e-23	ko04722//Neurotrophin signaling pathway;ko05169//Epstein-Barr virus infection;ko05130//Pathogenic Escherichia coli infection;ko04110//Cell cycle;ko04114//Oocyte meiosis	GO:0005911//cell-cell junction;GO:0016020//membrane;GO:0009532//plastid stroma;GO:0030312//external encapsulating structure;GO:0012505//endomembrane system	GO:0032550;GO:0051219//phosphoprotein binding	GO:0006865//amino acid transport;GO:0009908//flower development;GO:0009639//response to red or far red light;GO:0048827//phyllome development;GO:0016482//cytoplasmic transport;GO:0010038//response to metal ion;GO:0001101//response to acid;GO:0009404//toxin metabolic process;GO:0009887//organ morphogenesis;GO:0006464//cellular protein modification process	gi|567204010|ref|XP_006408411.1|/1.33165e-174/hypothetical protein EUTSA_v10021346mg [Eutrema salsugineum]
BnaA09g28210D	1527	1039	3871.5	997.6	3761.46	1.91476	up	0.00117302	0.0370397	ko00073//Cutin, suberine and wax biosynthesis	-	GO:0046914//transition metal ion binding;GO:0016491//oxidoreductase activity;GO:0046906//tetrapyrrole binding	GO:0044710	gi|567147491|ref|XP_006415814.1|/0/hypothetical protein EUTSA_v10007367mg [Eutrema salsugineum]
BnaC03g28960D	843	5499	2238.5	5267.72	2330.49	-1.17655	down	1.8972e-07	2.48595e-05	ko00196//Photosynthesis - antenna proteins;ko01100//Metabolic pathways	GO:0009523//photosystem II;GO:0009570//chloroplast stroma;GO:0009503	GO:0043169//cation binding;GO:0046906//tetrapyrrole binding	GO:0009642//response to light intensity;GO:0000097//sulfur amino acid biosynthetic process;GO:1990066;GO:0006091//generation of precursor metabolites and energy;GO:0042254//ribosome biogenesis;GO:0034285;GO:0015992//proton transport;GO:0009639//response to red or far red light	gi|567163525|ref|XP_006397075.1|/2.12398e-169/hypothetical protein EUTSA_v10028871mg [Eutrema salsugineum]
BnaA01g06620D	780	269.5	988.5	258.52	962.724	1.89685	up	0.000606143	0.0222459	-	GO:0043231//intracellular membrane-bounded organelle;GO:0031224//intrinsic to membrane;GO:0005911//cell-cell junction	-	GO:0009620//response to fungus;GO:0009692;GO:0000226//microtubule cytoskeleton organization;GO:0044767;GO:0010243//response to organic nitrogen;GO:0006950//response to stress	gi|567218156|ref|XP_006412707.1|/1.52286e-138/hypothetical protein EUTSA_v10027429mg [Eutrema salsugineum]
BnaA09g27070D	1131	3909.5	7692	3756.01	7764.76	1.04774	up	4.09886e-06	0.00036013	-	-	-	-	gi|567146795|ref|XP_006415616.1|/0/hypothetical protein EUTSA_v10007896mg [Eutrema salsugineum]
BnaC05g15230D	1179	1845	5033.5	1769.57	4960.54	1.4871	up	2.42737e-05	0.00163747	ko00592//alpha-Linolenic acid metabolism	GO:0043231//intracellular membrane-bounded organelle	GO:0008757//S-adenosylmethionine-dependent methyltransferase activity	GO:0051707//response to other organism;GO:0009755//hormone-mediated signaling pathway;GO:0006605//protein targeting;GO:0006972//hyperosmotic response;GO:0006633//fatty acid biosynthetic process;GO:0001101//response to acid;GO:0009626//plant-type hypersensitive response;GO:0009694//jasmonic acid metabolic process	gi|567149858|ref|XP_006416484.1|/0/hypothetical protein EUTSA_v10007856mg [Eutrema salsugineum]
BnaA01g05320D	1104	2447.5	4690.5	2346.11	4747.71	1.01696	up	1.2252e-05	0.0009234	ko04142//Lysosome	GO:0043231//intracellular membrane-bounded organelle	GO:0004175//endopeptidase activity	GO:0006996//organelle organization;GO:0010038//response to metal ion;GO:0009414//response to water deprivation;GO:0006091//generation of precursor metabolites and energy;GO:0009617//response to bacterium;GO:0006970//response to osmotic stress;GO:0016485//protein processing;GO:0042044//fluid transport	gi|567216154|ref|XP_006411706.1|/0/hypothetical protein EUTSA_v10025494mg [Eutrema salsugineum]
BnaC02g10060D	336	1464.5	5949	1410.24	6094.17	2.11149	up	1.58584e-18	1.56902e-15	-	GO:0043231//intracellular membrane-bounded organelle;GO:0005576//extracellular region;GO:0030312//external encapsulating structure	GO:0005488//binding	GO:0010876//lipid localization;GO:0051234//establishment of localization;GO:0044699;GO:0006972//hyperosmotic response;GO:0001101//response to acid	gi|104717431|gb|ABF74563.1|/6.01818e-55/lipid transfer protein [Brassica napus]
BnaA01g17630D	1650	5783	2645	5539.35	2714.57	-1.02899	down	6.14624e-06	0.000514836	ko00260//Glycine, serine and threonine metabolism;ko00270//Cysteine and methionine metabolism;ko01120//Microbial metabolism in diverse environments;ko01100//Metabolic pathways;ko00280//Valine, leucine and isoleucine degradation;ko00920//Sulfur metabolism;ko00620//Pyruvate metabolism;ko00550//Peptidoglycan biosynthesis;ko02010//ABC transporters;ko01110//Biosynthesis of secondary metabolites;ko0001…	GO:0031981//nuclear lumen;GO:0009532//plastid stroma;GO:0009526//plastid envelope	GO:0016668//oxidoreductase activity, acting on a sulfur group of donors, NAD(P) as acceptor;GO:0000166//nucleotide binding	GO:0006085//acetyl-CoA biosynthetic process;GO:0044710;GO:0042221//response to chemical stimulus;GO:0019725//cellular homeostasis;GO:0042743//hydrogen peroxide metabolic process	gi|567221510|ref|XP_006414384.1|/0/hypothetical protein EUTSA_v10024608mg [Eutrema salsugineum]
BnaAnng08030D	1680	5232.5	2087.5	5020.78	2033.84	-1.3037	down	1.08829e-07	1.53821e-05	ko01100//Metabolic pathways;ko00053//Ascorbate and aldarate metabolism	GO:0005576//extracellular region	GO:0046914//transition metal ion binding;GO:0016682//oxidoreductase activity, acting on diphenols and related substances as donors, oxygen as acceptor	GO:0009699//phenylpropanoid biosynthetic process;GO:0009808//lignin metabolic process;GO:0010038//response to metal ion	gi|317141662|gb|ADV03953.1|/0/multi-copper oxidase of the laccase type BnaA.TT10a [Brassica napus]
BnaA01g16200D	519	19780.5	2777	18855.5	2844.05	-2.72897	down	1.83933e-05	0.00129726	-	-	-	-	gi|112742|sp|P17333.1|2SS4_BRANA/1.00123e-111/RecName: Full=Napin; AltName: Full=1.7S seed storage protein; Contains: RecName: Full=Napin small chain; Contains: RecName: Full=Napin large chain; Flags: Precursor
BnaA04g16750D	2700	537	1894.5	514.867	1907.37	1.88932	up	1.3698e-13	6.23425e-11	ko00790//Folate biosynthesis	GO:0009536//plastid	GO:0016830//carbon-carbon lyase activity;GO:0008483//transaminase activity	GO:0043648//dicarboxylic acid metabolic process;GO:0009396//folic acid-containing compound biosynthetic process;GO:0003006//developmental process involved in reproduction;GO:0009073//aromatic amino acid family biosynthetic process	gi|567209817|ref|XP_006409923.1|/0/hypothetical protein EUTSA_v10016200mg [Eutrema salsugineum]
BnaA10g07350D	705	1752.5	774	1680.83	790.977	-1.08747	down	1.18454e-05	0.00089971	ko00196//Photosynthesis - antenna proteins;ko01100//Metabolic pathways	GO:0009521;GO:0009534//chloroplast thylakoid	GO:0043169//cation binding	GO:0006091//generation of precursor metabolites and energy	gi|567179410|ref|XP_006401590.1|/2.93932e-165/hypothetical protein EUTSA_v10014406mg [Eutrema salsugineum]
BnaC04g54510D	471	658	275.5	628.24	283.463	-1.14816	down	0.000920308	0.0306476	ko04141//Protein processing in endoplasmic reticulum	GO:0044424//intracellular part	-	GO:0006461//protein complex assembly;GO:0033554//cellular response to stress;GO:0009642//response to light intensity;GO:0006970//response to osmotic stress;GO:0044267//cellular protein metabolic process;GO:0009408//response to heat;GO:0000302//response to reactive oxygen species	gi|15227552|ref|NP_180511.1|/4.27413e-80/HSP20 family protein [Arabidopsis thaliana]
BnaC01g19630D	1194	3072.5	1405.5	2942.98	1401.2	-1.07062	down	1.1848e-05	0.00089971	ko00860//Porphyrin and chlorophyll metabolism;ko01100//Metabolic pathways;ko01110//Biosynthesis of secondary metabolites	GO:0009534//chloroplast thylakoid;GO:0009526//plastid envelope	GO:0016628//oxidoreductase activity, acting on the CH-CH group of donors, NAD or NADP as acceptor	GO:0009725//response to hormone stimulus;GO:0006351//transcription, DNA-dependent;GO:0006779//porphyrin-containing compound biosynthetic process;GO:0006091//generation of precursor metabolites and energy;GO:0005982//starch metabolic process;GO:0048869//cellular developmental process;GO:0009887//organ morphogenesis;GO:0000097//sulfur amino acid biosynthetic process	gi|567218890|ref|XP_006413074.1|/0/hypothetical protein EUTSA_v10025367mg [Eutrema salsugineum]
BnaC05g42780D	2121	285	8209	272.239	8422.59	4.95132	up	1.32305e-73	4.51611e-69	ko00940//Phenylpropanoid biosynthesis;ko00360//Phenylalanine metabolism;ko01100//Metabolic pathways;ko01110//Biosynthesis of secondary metabolites	GO:0044424//intracellular part	GO:0016841//ammonia-lyase activity	GO:0006558//L-phenylalanine metabolic process;GO:0009699//phenylpropanoid biosynthetic process;GO:0045491//xylan metabolic process	gi|567201010|ref|XP_006407581.1|/0/hypothetical protein EUTSA_v10020168mg [Eutrema salsugineum]
BnaAnng35580D	507	7320.5	3441	7034.55	3515.32	-1.0008	down	1.13606e-05	0.000872404	ko05130//Pathogenic Escherichia coli infection;ko03015//mRNA surveillance pathway;ko03010//Ribosome;ko02020//Two-component system;ko03430//Mismatch repair	GO:0031981//nuclear lumen;GO:0005911//cell-cell junction;GO:0009536//plastid;GO:0016020//membrane;GO:0042579//microbody;GO:0005576//extracellular region;GO:0030312//external encapsulating structure	GO:0016301//kinase activity;GO:0016620//oxidoreductase activity, acting on the aldehyde or oxo group of donors, NAD or NADP as acceptor;GO:0044822;GO:0046983//protein dimerization activity;GO:0036094//small molecule binding;GO:0043566//structure-specific DNA binding	GO:0009620//response to fungus;GO:0003006//developmental process involved in reproduction;GO:0010118//stomatal movement;GO:0006796//phosphate-containing compound metabolic process;GO:0010243//response to organic nitrogen;GO:0006970//response to osmotic stress;GO:0016129;GO:0010038//response to metal ion;GO:0001101//response to acid;GO:0009699//phenylpropanoid biosynthetic process;GO:0000398//mRNA…	gi|1346180|sp|P49310.1|GRP1_SINAL/2.14205e-53/RecName: Full=Glycine-rich RNA-binding protein GRP1A
BnaC01g19300D	519	11654.5	2422.5	11109.9	2410.09	-2.20468	down	0.000224105	0.0101995	-	-	-	-	gi|468018|gb|AAA81907.1|/6.20557e-90/napin [Brassica napus]
BnaC09g52200D	456	4896	11498	4699.36	11479.4	1.28851	up	9.76994e-09	1.80752e-06	-	GO:0043231//intracellular membrane-bounded organelle;GO:0044444//cytoplasmic part	GO:0046914//transition metal ion binding	GO:0010038//response to metal ion;GO:0001101//response to acid;GO:0009267//cellular response to starvation;GO:0000041//transition metal ion transport;GO:0014070//response to organic cyclic compound;GO:0015698//inorganic anion transport;GO:0003006//developmental process involved in reproduction	gi|567143425|ref|XP_006395885.1|/4.9735e-100/hypothetical protein EUTSA_v10005071mg [Eutrema salsugineum]
BnaA03g25440D	1512	6048	2507.5	5786.21	2534.01	-1.1912	down	3.13326e-07	3.88912e-05	-	GO:0043231//intracellular membrane-bounded organelle	GO:0004175//endopeptidase activity	GO:0016485//protein processing;GO:0010038//response to metal ion	gi|567162244|ref|XP_006396693.1|/0/hypothetical protein EUTSA_v10028587mg [Eutrema salsugineum]
BnaA05g23580D	1314	683	1687.5	656.374	1680.11	1.35596	up	4.69531e-08	7.45441e-06	ko04141//Protein processing in endoplasmic reticulum	-	-	-	gi|565481126|ref|XP_006298203.1|/8.77312e-119/hypothetical protein CARUB_v10014254mg [Capsella rubella]
BnaA03g00260D	765	2380	4720.5	2282.89	4718.99	1.04762	up	4.6309e-06	0.000398666	ko04978//Mineral absorption;ko00860//Porphyrin and chlorophyll metabolism	GO:0009532//plastid stroma;GO:0009534//chloroplast thylakoid	GO:0016724;GO:0005506//iron ion binding	GO:0048827//phyllome development;GO:0051707//response to other organism;GO:0010038//response to metal ion;GO:0044710;GO:0000302//response to reactive oxygen species;GO:0000041//transition metal ion transport;GO:0046916//cellular transition metal ion homeostasis;GO:0090567;GO:0044237//cellular metabolic process	gi|396075510|gb|AFN81242.1|/3.72029e-157/ferritin 1 [Brassica rapa subsp. pekinensis]
BnaC05g09210D	1200	4176	1890.5	4002.39	1923.77	-1.05693	down	6.17892e-06	0.000516251	ko00710//Carbon fixation in photosynthetic organisms;ko01100//Metabolic pathways	GO:0005576//extracellular region;GO:0009532//plastid stroma;GO:0009534//chloroplast thylakoid;GO:0009526//plastid envelope	GO:0016620//oxidoreductase activity, acting on the aldehyde or oxo group of donors, NAD or NADP as acceptor;GO:0000166//nucleotide binding	GO:0015992//proton transport;GO:0009639//response to red or far red light;GO:0009642//response to light intensity;GO:0009617//response to bacterium;GO:0009767//photosynthetic electron transport chain;GO:0034285;GO:0009746;GO:0009886//post-embryonic morphogenesis;GO:0006996//organelle organization;GO:0019318//hexose metabolic process;GO:0006950//response to stress;GO:0006470//protein dephosphoryla…	gi|567152323|ref|XP_006417177.1|/0/hypothetical protein EUTSA_v10007809mg [Eutrema salsugineum]
BnaA08g28670D	1110	951	1984.5	913.514	2018.87	1.14405	up	3.73188e-06	0.000331729	ko01100//Metabolic pathways;ko00640//Propanoate metabolism;ko00280//Valine, leucine and isoleucine degradation;ko00410//beta-Alanine metabolism	GO:0044424//intracellular part	GO:0016829//lyase activity	GO:0009062//fatty acid catabolic process;GO:0009628//response to abiotic stimulus	gi|567154864|ref|XP_006417903.1|/0/hypothetical protein EUTSA_v10007893mg [Eutrema salsugineum]
BnaA07g24600D	1494	1323.5	3484	1274.17	3468.52	1.44476	up	1.85941e-08	3.22702e-06	ko01110//Biosynthesis of secondary metabolites;ko00062//Fatty acid elongation	GO:0043231//intracellular membrane-bounded organelle	GO:0004312//fatty acid synthase activity	GO:0016109;GO:0006732//coenzyme metabolic process;GO:0015992//proton transport;GO:0043479;GO:0009639//response to red or far red light;GO:0007275//multicellular organismal development;GO:0005976//polysaccharide metabolic process;GO:0009642//response to light intensity;GO:0006779//porphyrin-containing compound biosynthetic process;GO:0065008;GO:0045229//external encapsulating structure organizatio…	gi|567124251|ref|XP_006391129.1|/0/hypothetical protein EUTSA_v10018446mg [Eutrema salsugineum]
BnaC05g16990D	2094	5239.5	2208.5	5012.2	2193.34	-1.19232	down	6.11149e-07	6.85089e-05	-	GO:0005618//cell wall;GO:0044437	-	GO:0006089//lactate metabolic process;GO:0016485//protein processing	gi|567149130|ref|XP_006416278.1|/0/hypothetical protein EUTSA_v10006965mg [Eutrema salsugineum]
BnaA05g33140D	441	3186	674	3050.17	706.561	-2.11	down	6.25927e-18	5.77443e-15	ko03010//Ribosome	GO:0005911//cell-cell junction;GO:0015935//small ribosomal subunit;GO:0030312//external encapsulating structure;GO:0009536//plastid;GO:0031981//nuclear lumen	GO:0005198//structural molecule activity	GO:0010467//gene expression	gi|567175274|ref|XP_006400383.1|/1.5621e-96/hypothetical protein EUTSA_v10014948mg [Eutrema salsugineum]
BnaC09g50630D	1392	1578	4285	1522.83	4298.14	1.49696	up	6.44089e-10	1.51623e-07	ko01110//Biosynthesis of secondary metabolites;ko00062//Fatty acid elongation	-	GO:0016746//transferase activity, transferring acyl groups	GO:0009314//response to radiation;GO:0006950//response to stress;GO:0006631//fatty acid metabolic process	gi|567170334|ref|XP_006398912.1|/0/hypothetical protein EUTSA_v10013468mg [Eutrema salsugineum]
BnaCnng57120D	756	1034.5	2056	991.972	2099.79	1.08187	up	1.2634e-05	0.000946763	-	GO:0043231//intracellular membrane-bounded organelle;GO:0016021//integral to membrane	GO:0015144//carbohydrate transmembrane transporter activity	GO:0008643//carbohydrate transport	gi|565495832|ref|XP_006305555.1|/6.19274e-140/hypothetical protein CARUB_v10010111mg [Capsella rubella]
BnaC07g24660D	801	1104	436.5	1058.25	443.482	-1.25474	down	2.68259e-06	0.000247479	ko00196//Photosynthesis - antenna proteins;ko01100//Metabolic pathways	GO:0009521;GO:0009526//plastid envelope;GO:0044437;GO:0009534//chloroplast thylakoid;GO:0009570//chloroplast stroma	GO:0043169//cation binding;GO:0046906//tetrapyrrole binding	GO:0009642//response to light intensity;GO:0009414//response to water deprivation;GO:0006091//generation of precursor metabolites and energy;GO:0042254//ribosome biogenesis;GO:0034285;GO:0015992//proton transport;GO:0009639//response to red or far red light	gi|567141635|ref|XP_006395408.1|/9.04822e-180/hypothetical protein EUTSA_v10004777mg [Eutrema salsugineum]
BnaC02g36240D	1143	3973.5	1764.5	3809.67	1772.72	-1.1037	down	3.81853e-06	0.00033811	ko00710//Carbon fixation in photosynthetic organisms;ko01100//Metabolic pathways	GO:0005576//extracellular region;GO:0009532//plastid stroma;GO:0009534//chloroplast thylakoid;GO:0009526//plastid envelope	GO:0016620//oxidoreductase activity, acting on the aldehyde or oxo group of donors, NAD or NADP as acceptor;GO:0000166//nucleotide binding	GO:0015992//proton transport;GO:0009639//response to red or far red light;GO:0009642//response to light intensity;GO:0009617//response to bacterium;GO:0009767//photosynthetic electron transport chain;GO:0034285;GO:0009746;GO:0009886//post-embryonic morphogenesis;GO:0006996//organelle organization;GO:0019318//hexose metabolic process;GO:0006950//response to stress;GO:0006470//protein dephosphoryla…	gi|567142086|ref|XP_006395535.1|/0/hypothetical protein EUTSA_v10004349mg [Eutrema salsugineum]
BnaA01g28580D	750	4773.5	2131	4571.61	2149.37	-1.08879	down	3.65938e-06	0.000326133	ko00253//Tetracycline biosynthesis;ko00061//Fatty acid biosynthesis;ko01120//Microbial metabolism in diverse environments;ko01100//Metabolic pathways;ko00640//Propanoate metabolism;ko00620//Pyruvate metabolism;ko01110//Biosynthesis of secondary metabolites;ko00720//Carbon fixation pathways in prokaryotes	GO:0009536//plastid	-	GO:0006873//cellular ion homeostasis;GO:0030001//metal ion transport	gi|11994341|dbj|BAB02300.1|/5.73123e-116/unnamed protein product [Arabidopsis thaliana]
BnaA09g39610D	777	5832	2234.5	5597.84	2291.59	-1.28852	down	2.43324e-08	4.10153e-06	-	GO:0009526//plastid envelope;GO:0009532//plastid stroma;GO:0009534//chloroplast thylakoid;GO:0044436;GO:0005840//ribosome;GO:0005576//extracellular region	GO:0016859//cis-trans isomerase activity;GO:0005488//binding	GO:0006633//fatty acid biosynthetic process;GO:0034285;GO:0006091//generation of precursor metabolites and energy;GO:0018208//peptidyl-proline modification;GO:0009639//response to red or far red light;GO:0009694//jasmonic acid metabolic process;GO:0006351//transcription, DNA-dependent;GO:0006970//response to osmotic stress;GO:0006090//pyruvate metabolic process;GO:0048869//cellular developmental …	gi|565464626|ref|XP_006290277.1|/6.01062e-143/hypothetical protein CARUB_v10017856mg [Capsella rubella]
BnaA06g07630D	1509	1401.5	2959.5	1343.87	2950.69	1.13467	up	1.33029e-06	0.000134969	ko00624//Polycyclic aromatic hydrocarbon degradation;ko00903//Limonene and pinene degradation;ko01120//Microbial metabolism in diverse environments;ko01100//Metabolic pathways;ko00627//Aminobenzoate degradation;ko00945//Stilbenoid, diarylheptanoid and gingerol biosynthesis;ko00363//Bisphenol degradation;ko01110//Biosynthesis of secondary metabolites	GO:0005911//cell-cell junction	GO:0046914//transition metal ion binding;GO:0016491//oxidoreductase activity;GO:0046906//tetrapyrrole binding	GO:0006568//tryptophan metabolic process;GO:0009813//flavonoid biosynthetic process;GO:0030001//metal ion transport;GO:0015698//inorganic anion transport;GO:0009617//response to bacterium;GO:0006605//protein targeting;GO:0001101//response to acid;GO:0009814//defense response, incompatible interaction;GO:0009626//plant-type hypersensitive response;GO:0009683;GO:0006873//cellular ion homeostasis	gi|567152243|ref|XP_006417154.1|/0/hypothetical protein EUTSA_v10007439mg [Eutrema salsugineum]
BnaA07g22750D	609	2891	993	2777.11	1042.83	-1.41308	down	7.59573e-09	1.42458e-06	-	GO:0043231//intracellular membrane-bounded organelle	GO:0061135	GO:0001101//response to acid;GO:0000302//response to reactive oxygen species;GO:0008219//cell death;GO:0009617//response to bacterium;GO:0006970//response to osmotic stress;GO:0015698//inorganic anion transport;GO:0010466//negative regulation of peptidase activity	gi|565490367|ref|XP_006302823.1|/2.70042e-105/hypothetical protein CARUB_v10020954mg [Capsella rubella]
BnaA01g28070D	1275	119.5	590	114.638	583.167	2.34683	up	2.86354e-10	7.08291e-08	-	GO:0005737//cytoplasm;GO:0005911//cell-cell junction;GO:0043231//intracellular membrane-bounded organelle	GO:0005488//binding	GO:0006950//response to stress	gi|2062162|gb|AAB63636.1|/0/jasmonate inducible protein isolog [Arabidopsis thaliana]
BnaA08g01710D	2811	74	314	70.9356	304.972	2.1041	up	0.000676135	0.0242003	-	GO:0009536//plastid;GO:0005911//cell-cell junction	GO:0005488//binding	GO:0051707//response to other organism;GO:0022610;GO:0044271//cellular nitrogen compound biosynthetic process;GO:0019759;GO:0090567;GO:0006950//response to stress	gi|565497024|ref|XP_006306151.1|/0/hypothetical protein CARUB_v10011659mg [Capsella rubella]
BnaC03g60280D	1152	3928.5	1411.5	3752.49	1426.97	-1.3949	down	1.50952e-05	0.00109981	ko00400//Phenylalanine, tyrosine and tryptophan biosynthesis;ko00051//Fructose and mannose metabolism;ko00710//Carbon fixation in photosynthetic organisms;ko00270//Cysteine and methionine metabolism;ko01120//Microbial metabolism in diverse environments;ko01100//Metabolic pathways;ko00920//Sulfur metabolism;ko00030//Pentose phosphate pathway;ko01110//Biosynthesis of secondary metabolites;ko00010//…	GO:0009526//plastid envelope;GO:0009570//chloroplast stroma;GO:0044436;GO:0005840//ribosome;GO:0031976;GO:0005576//extracellular region	GO:0016832//aldehyde-lyase activity	GO:0006633//fatty acid biosynthetic process;GO:0042254//ribosome biogenesis;GO:0006470//protein dephosphorylation;GO:0009639//response to red or far red light;GO:0009694//jasmonic acid metabolic process;GO:0006351//transcription, DNA-dependent;GO:0019684//photosynthesis, light reaction;GO:0006090//pyruvate metabolic process;GO:0048869//cellular developmental process;GO:0006779//porphyrin-containi…	gi|567216126|ref|XP_006411692.1|/0/hypothetical protein EUTSA_v10025379mg [Eutrema salsugineum]
BnaC03g29860D	1806	5444.5	2375	5205.43	2418.78	-1.10574	down	1.63923e-06	0.00016125	-	GO:0043231//intracellular membrane-bounded organelle;GO:0005911//cell-cell junction;GO:0044444//cytoplasmic part	GO:0004175//endopeptidase activity	GO:0048731;GO:0006996//organelle organization;GO:0010038//response to metal ion;GO:0006091//generation of precursor metabolites and energy;GO:0006605//protein targeting;GO:0006970//response to osmotic stress;GO:0016485//protein processing;GO:0042044//fluid transport	gi|567162240|ref|XP_006396692.1|/0/hypothetical protein EUTSA_v10028587mg [Eutrema salsugineum]
BnaA06g04140D	483	6636	2735	6373.06	2791.51	-1.19094	down	2.35717e-07	3.01347e-05	-	GO:0030312//external encapsulating structure	GO:0004857//enzyme inhibitor activity;GO:0052689	GO:0044092//negative regulation of molecular function	gi|297852408|ref|XP_002894085.1|/2.74257e-86/hypothetical protein ARALYDRAFT_891603 [Arabidopsis lyrata subsp. lyrata]
BnaA03g48610D	1902	3555.5	1370.5	3403.08	1360.09	-1.32314	down	6.3217e-08	9.6118e-06	ko00860//Porphyrin and chlorophyll metabolism;ko01100//Metabolic pathways;ko01110//Biosynthesis of secondary metabolites	GO:0009534//chloroplast thylakoid;GO:0009526//plastid envelope	GO:0016628//oxidoreductase activity, acting on the CH-CH group of donors, NAD or NADP as acceptor	GO:0009725//response to hormone stimulus;GO:0006351//transcription, DNA-dependent;GO:0006779//porphyrin-containing compound biosynthetic process;GO:0006091//generation of precursor metabolites and energy;GO:0005982//starch metabolic process;GO:0048869//cellular developmental process;GO:0009887//organ morphogenesis;GO:0000097//sulfur amino acid biosynthetic process	gi|567218890|ref|XP_006413074.1|/0/hypothetical protein EUTSA_v10025367mg [Eutrema salsugineum]
BnaA06g37230D	1182	4429.5	1818	4238.62	1810.36	-1.22732	down	3.26019e-07	4.03201e-05	ko00400//Phenylalanine, tyrosine and tryptophan biosynthesis;ko00051//Fructose and mannose metabolism;ko00710//Carbon fixation in photosynthetic organisms;ko00270//Cysteine and methionine metabolism;ko01120//Microbial metabolism in diverse environments;ko01100//Metabolic pathways;ko00920//Sulfur metabolism;ko00030//Pentose phosphate pathway;ko01110//Biosynthesis of secondary metabolites;ko00010//…	GO:0009526//plastid envelope;GO:0009570//chloroplast stroma;GO:0044436;GO:0005840//ribosome;GO:0031976;GO:0005576//extracellular region	GO:0016832//aldehyde-lyase activity	GO:0006633//fatty acid biosynthetic process;GO:0042254//ribosome biogenesis;GO:0006470//protein dephosphorylation;GO:0009639//response to red or far red light;GO:0009694//jasmonic acid metabolic process;GO:0006351//transcription, DNA-dependent;GO:0019684//photosynthesis, light reaction;GO:0006090//pyruvate metabolic process;GO:0048869//cellular developmental process;GO:0006779//porphyrin-containi…	gi|567216126|ref|XP_006411692.1|/0/hypothetical protein EUTSA_v10025379mg [Eutrema salsugineum]
BnaC03g08840D	531	16604	3619.5	15835.8	3786.95	-2.06408	down	8.50588e-05	0.00466784	-	-	-	-	gi|112747|sp|P09893.1|2SSE_BRANA/4.42296e-90/RecName: Full=Napin embryo-specific; AltName: Full=1.7S seed storage protein; Contains: RecName: Full=Napin embryo-specific small chain; Contains: RecName: Full=Napin embryo-specific large chain; Flags: Precursor
BnaA08g31370D	606	2592.5	1127.5	2489.33	1194.01	-1.05995	down	8.96859e-05	0.00486699	ko00500//Starch and sucrose metabolism;ko01100//Metabolic pathways;ko00040//Pentose and glucuronate interconversions	-	GO:0004857//enzyme inhibitor activity;GO:0052689	GO:0044092//negative regulation of molecular function	gi|567151557|ref|XP_006416961.1|/2.66951e-117/hypothetical protein EUTSA_v10008807mg [Eutrema salsugineum]
BnaA07g38700D	606	2510	996	2402.48	981.504	-1.29146	down	3.07892e-07	3.83561e-05	ko01100//Metabolic pathways;ko00195//Photosynthesis	GO:0009523//photosystem II;GO:0009534//chloroplast thylakoid	-	GO:0006470//protein dephosphorylation;GO:0000097//sulfur amino acid biosynthetic process;GO:0006996//organelle organization;GO:0019684//photosynthesis, light reaction;GO:0042254//ribosome biogenesis	gi|567124612|ref|XP_006391227.1|/1.99887e-74/hypothetical protein EUTSA_v10019165mg [Eutrema salsugineum]
BnaA03g58620D	876	1037.5	3277	997.588	3219.83	1.69047	up	5.02667e-05	0.0030449	-	-	-	-	gi|145337309|ref|NP_177073.2|/8.24754e-72/aspartyl protease family protein [Arabidopsis thaliana]
BnaAnng12280D	654	5145	1932.5	4914.42	1882.66	-1.38425	down	0.000411952	0.0165625	-	-	-	-	gi|297848708|ref|XP_002892235.1|/2.34086e-17/predicted protein [Arabidopsis lyrata subsp. lyrata]
BnaA09g55530D	1602	1033	178.5	985.788	172.451	-2.51509	down	2.07727e-06	0.00019806	ko00941//Flavonoid biosynthesis;ko00624//Polycyclic aromatic hydrocarbon degradation;ko00903//Limonene and pinene degradation;ko01120//Microbial metabolism in diverse environments;ko01100//Metabolic pathways;ko00627//Aminobenzoate degradation;ko00945//Stilbenoid, diarylheptanoid and gingerol biosynthesis;ko00363//Bisphenol degradation;ko01110//Biosynthesis of secondary metabolites;ko00944//Flavon…	-	GO:0046906//tetrapyrrole binding;GO:0046914//transition metal ion binding;GO:0016709//oxidoreductase activity, acting on paired donors, with incorporation or reduction of molecular oxygen, NAD(P)H as one donor, and incorporation of one atom of oxygen	GO:0048608//reproductive structure development;GO:0009791//post-embryonic development;GO:0044710	gi|567182569|ref|XP_006402432.1|/0/hypothetical protein EUTSA_v10005883mg [Eutrema salsugineum]
BnaA09g32990D	441	2546	363.5	2440.42	385.967	-2.66058	down	3.33267e-25	6.6916e-22	-	GO:0043231//intracellular membrane-bounded organelle;GO:0044444//cytoplasmic part;GO:0031371//ubiquitin conjugating enzyme complex	GO:0005488//binding;GO:0016879//ligase activity, forming carbon-nitrogen bonds	GO:0006281//DNA repair;GO:0006605//protein targeting;GO:0006006//glucose metabolic process	gi|567187378|ref|XP_006403792.1|/2.05778e-101/hypothetical protein EUTSA_v10010800mg [Eutrema salsugineum]
BnaA01g02270D	1647	1417	3221	1360.3	3185.54	1.22761	up	2.56467e-05	0.00172498	-	-	-	GO:0048511//rhythmic process;GO:0009628//response to abiotic stimulus;GO:0019758	gi|567217080|ref|XP_006412169.1|/0/hypothetical protein EUTSA_v10024800mg [Eutrema salsugineum]
BnaA02g33270D	474	1200.5	2260	1150.09	2331.19	1.01932	up	4.29356e-05	0.00268173	ko04075//Plant hormone signal transduction	-	GO:0003824//catalytic activity	-	gi|565496984|ref|XP_006306131.1|/3.37221e-59/hypothetical protein CARUB_v10011599mg [Capsella rubella]
BnaC05g46930D	966	1278	10556	1229.92	10578.4	3.1045	up	4.21692e-37	2.05629e-33	ko00260//Glycine, serine and threonine metabolism;ko00051//Fructose and mannose metabolism;ko00270//Cysteine and methionine metabolism;ko01120//Microbial metabolism in diverse environments;ko01100//Metabolic pathways;ko00280//Valine, leucine and isoleucine degradation;ko00920//Sulfur metabolism;ko00620//Pyruvate metabolism;ko00030//Pentose phosphate pathway;ko01110//Biosynthesis of secondary meta…	GO:0043231//intracellular membrane-bounded organelle	GO:0016835//carbon-oxygen lyase activity;GO:0016740//transferase activity	GO:0000097//sulfur amino acid biosynthetic process;GO:0071555//cell wall organization;GO:0006563//L-serine metabolic process	gi|21593263|gb|AAM65212.1|/3.51777e-159/putative cysteine synthase [Arabidopsis thaliana]
BnaA09g02110D	567	17617	2132.5	16784.2	2258.48	-2.89368	down	4.61436e-05	0.00284564	-	GO:0043231//intracellular membrane-bounded organelle;GO:0031224//intrinsic to membrane;GO:0005811//lipid particle	-	GO:0048507//meristem development;GO:0009756//carbohydrate mediated signaling;GO:0032446//protein modification by small protein conjugation;GO:0009409//response to cold;GO:0009908//flower development;GO:0010876//lipid localization;GO:0009639//response to red or far red light;GO:0044085	gi|257096654|sp|C3S7F1.1|OLES2_BRANA/1.28088e-104/RecName: Full=Oleosin S2-2
BnaA09g55240D	780	2089	560.5	1999.3	573.619	-1.80133	down	1.10583e-12	4.24118e-10	ko03010//Ribosome	GO:0031981//nuclear lumen;GO:0009536//plastid;GO:0015934//large ribosomal subunit;GO:0005911//cell-cell junction	GO:0005198//structural molecule activity	GO:0009451//RNA modification;GO:0010467//gene expression	gi|567168038|ref|XP_006398262.1|/6.62271e-117/hypothetical protein EUTSA_v10001041mg [Eutrema salsugineum]
BnaC03g57130D	267	3098.5	674.5	2966.2	705.958	-2.07096	down	2.61683e-17	2.1786e-14	-	GO:0043231//intracellular membrane-bounded organelle	-	GO:0006950//response to stress	gi|297809239|ref|XP_002872503.1|/1.76723e-50/predicted protein [Arabidopsis lyrata subsp. lyrata]
BnaC07g07150D	648	389	69	372.392	69.2464	-2.42701	down	6.25919e-11	1.77304e-08	-	GO:0031981//nuclear lumen	GO:0003712//transcription cofactor activity;GO:0001071//nucleic acid binding transcription factor activity;GO:0003677//DNA binding	GO:0009642//response to light intensity;GO:0000160//two-component signal transduction system (phosphorelay);GO:0001101//response to acid;GO:0044267//cellular protein metabolic process;GO:0000302//response to reactive oxygen species;GO:0033554//cellular response to stress;GO:0009725//response to hormone stimulus;GO:0010556;GO:0006351//transcription, DNA-dependent	gi|15230125|ref|NP_189093.1|/1.59025e-89/multiprotein-bridging factor 1c [Arabidopsis thaliana]
BnaA09g10080D	1500	1200.5	2672.5	1146.72	2713.92	1.24286	up	3.30306e-07	4.06294e-05	ko00052//Galactose metabolism;ko00521//Streptomycin biosynthesis;ko00500//Starch and sucrose metabolism;ko04910//Insulin signaling pathway;ko04973//Carbohydrate digestion and absorption;ko04930//Type II diabetes mellitus;ko00051//Fructose and mannose metabolism;ko00524//Butirosin and neomycin biosynthesis;ko00520//Amino sugar and nucleotide sugar metabolism;ko01120//Microbial metabolism in divers…	GO:0009536//plastid;GO:0044437;GO:0031306//intrinsic to mitochondrial outer membrane	GO:0046914//transition metal ion binding;GO:0032550;GO:0004396//hexokinase activity	GO:0006833//water transport;GO:0010118//stomatal movement;GO:0016310//phosphorylation;GO:0006091//generation of precursor metabolites and energy;GO:0009757//hexose mediated signaling;GO:0019318//hexose metabolic process;GO:0008219//cell death	gi|18141291|gb|AAL60583.1|AF454961_1/0/hexokinase [Brassica oleracea]
BnaCnng05930D	837	1007.5	4466	963.428	4554.66	2.2411	up	6.39045e-20	7.65374e-17	ko00900//Terpenoid backbone biosynthesis;ko01100//Metabolic pathways;ko01110//Biosynthesis of secondary metabolites	GO:0009536//plastid	GO:0016863//intramolecular oxidoreductase activity, transposing C=C bonds	GO:0010038//response to metal ion;GO:0006779//porphyrin-containing compound biosynthetic process;GO:0045333//cellular respiration;GO:0006721//terpenoid metabolic process;GO:0090567;GO:0008299//isoprenoid biosynthetic process	gi|7110585|gb|AAF36996.1|AF236092_1/1.713e-177/isopentenyl pyrophosphate:dimethylallyl pyrophosphate isomerase [Brassica oleracea var. botrytis]
BnaC02g42890D	510	4194.5	1374.5	4021.1	1433.37	-1.48818	down	1.61289e-10	4.18664e-08	ko01100//Metabolic pathways;ko00195//Photosynthesis	GO:0009522//photosystem I;GO:0009534//chloroplast thylakoid	GO:0005515//protein binding	GO:0006007//glucose catabolic process;GO:0006470//protein dephosphorylation;GO:0000097//sulfur amino acid biosynthetic process;GO:0009767//photosynthetic electron transport chain	gi|567137416|ref|XP_006394211.1|/1.77348e-86/hypothetical protein EUTSA_v10005005mg [Eutrema salsugineum]
BnaC03g61870D	1734	6667	2899	6370.73	2820.58	-1.17547	down	0.00148531	0.0442596	-	-	-	-	gi|567216684|ref|XP_006411971.1|/0/hypothetical protein EUTSA_v10024697mg [Eutrema salsugineum]
BnaC01g10480D	732	6866.5	3232	6580.55	3252.8	-1.01652	down	1.23629e-05	0.000930533	-	-	-	-	gi|567221082|ref|XP_006414170.1|/3.0391e-101/hypothetical protein EUTSA_v10026016mg [Eutrema salsugineum]
BnaC09g05970D	1422	4343	1597.5	4153.74	1582.78	-1.39195	down	9.54759e-09	1.77601e-06	ko00860//Porphyrin and chlorophyll metabolism;ko01100//Metabolic pathways;ko01110//Biosynthesis of secondary metabolites	GO:0005576//extracellular region;GO:0009532//plastid stroma;GO:0009526//plastid envelope	GO:0016869//intramolecular transferase activity, transferring amino groups;GO:0016769//transferase activity, transferring nitrogenous groups;GO:0043168	GO:0006351//transcription, DNA-dependent;GO:0006779//porphyrin-containing compound biosynthetic process;GO:0006007//glucose catabolic process;GO:0006605//protein targeting;GO:0048869//cellular developmental process;GO:0009887//organ morphogenesis;GO:0000097//sulfur amino acid biosynthetic process;GO:0009314//response to radiation;GO:0042254//ribosome biogenesis	gi|28972463|gb|AAO63783.1|AF366293_1/0/glutamate 1-semialdehyde aminotransferase [Brassica napus]
BnaC02g45790D	642	2266	663	2170.89	688.888	-1.65595	down	1.75446e-11	5.57086e-09	ko03010//Ribosome	GO:0031981//nuclear lumen;GO:0009536//plastid;GO:0044437;GO:0015934//large ribosomal subunit;GO:0005911//cell-cell junction;GO:0016020//membrane	GO:0005198//structural molecule activity	GO:0009451//RNA modification;GO:0071555//cell wall organization;GO:0010467//gene expression	gi|565490473|ref|XP_006302876.1|/1.08475e-104/hypothetical protein CARUB_v10021005mg, partial [Capsella rubella]
BnaC06g37610D	1113	192	544.5	184.077	545.385	1.56697	up	3.17524e-07	3.93407e-05	ko00940//Phenylpropanoid biosynthesis;ko01100//Metabolic pathways;ko01110//Biosynthesis of secondary metabolites;ko00944//Flavone and flavonol biosynthesis	-	GO:0005515//protein binding;GO:0008168//methyltransferase activity	GO:0008152//metabolic process	gi|523795577|gb|AGQ89437.1|/0/indole glucosinolate methyltransferase 5 [Brassica napus]
BnaCnng06270D	363	1308.5	3028.5	1256.54	3111.17	1.308	up	7.74697e-08	1.13736e-05	-	GO:0043231//intracellular membrane-bounded organelle	-	-	gi|32395571|gb|AAP37967.1|/9.85996e-83/seed specific protein Bn15D1B [Brassica napus]
BnaA07g18120D	1524	1328.5	2883.5	1273.31	2946.21	1.21028	up	6.12692e-07	6.85692e-05	-	GO:0031224//intrinsic to membrane;GO:0000325//plant-type vacuole	GO:0015078//hydrogen ion transmembrane transporter activity;GO:0015291//secondary active transmembrane transporter activity	GO:0015851//nucleobase transport;GO:0015893//drug transport;GO:0009699//phenylpropanoid biosynthetic process;GO:0015992//proton transport;GO:0009737//response to abscisic acid stimulus	gi|212641724|gb|ACJ36211.1|/0/transparent testa 12 isoform 2 [Brassica napus]
BnaA07g09030D	966	2915	1183.5	2792.38	1224.84	-1.18891	down	4.34668e-07	5.11619e-05	ko03410//Base excision repair;ko03440//Homologous recombination;ko00061//Fatty acid biosynthesis;ko01120//Microbial metabolism in diverse environments;ko01100//Metabolic pathways;ko01040//Biosynthesis of unsaturated fatty acids;ko00640//Propanoate metabolism;ko00620//Pyruvate metabolism;ko03430//Mismatch repair;ko01110//Biosynthesis of secondary metabolites	GO:0009532//plastid stroma;GO:0009526//plastid envelope	GO:0004312//fatty acid synthase activity;GO:0046914//transition metal ion binding;GO:0000166//nucleotide binding	GO:0006631//fatty acid metabolic process;GO:0007275//multicellular organismal development;GO:0006950//response to stress	gi|57012854|sp|Q93X68.1|FABG5_BRANA/2.73636e-166/RecName: Full=3-oxoacyl-[acyl-carrier-protein] reductase 5, chloroplastic; AltName: Full=3-ketoacyl-acyl carrier protein reductase 5; Flags: Precursor
BnaA09g14820D	1599	4453.5	1994	4267.42	1952.65	-1.12793	down	4.32779e-06	0.000378297	ko00860//Porphyrin and chlorophyll metabolism;ko01100//Metabolic pathways;ko02020//Two-component system;ko01110//Biosynthesis of secondary metabolites	GO:0009536//plastid	GO:0016620//oxidoreductase activity, acting on the aldehyde or oxo group of donors, NAD or NADP as acceptor;GO:0000166//nucleotide binding	GO:0009314//response to radiation;GO:0055076//transition metal ion homeostasis;GO:0006979//response to oxidative stress;GO:0006952//defense response;GO:0010038//response to metal ion;GO:0044710;GO:0006779//porphyrin-containing compound biosynthetic process;GO:0010243//response to organic nitrogen	gi|567129601|ref|XP_006392309.1|/0/hypothetical protein EUTSA_v10023403mg [Eutrema salsugineum]
BnaA10g15920D	1143	2939	1014	2811.25	1050.7	-1.41986	down	2.38795e-09	5.01601e-07	ko00903//Limonene and pinene degradation;ko00642//Ethylbenzene degradation;ko00362//Benzoate degradation;ko00240//Pyrimidine metabolism;ko00051//Fructose and mannose metabolism;ko01120//Microbial metabolism in diverse environments;ko01100//Metabolic pathways;ko00627//Aminobenzoate degradation;ko00350//Tyrosine metabolism	-	GO:0004175//endopeptidase activity	GO:0016485//protein processing	gi|15239656|ref|NP_197413.1|/0/aspartyl protease family protein [Arabidopsis thaliana]
BnaA06g15390D	2115	3107.5	1321.5	2970.98	1315.81	-1.17498	down	2.93783e-06	0.000268847	-	GO:0005618//cell wall;GO:0044437	-	GO:0006089//lactate metabolic process;GO:0016485//protein processing	gi|567149130|ref|XP_006416278.1|/0/hypothetical protein EUTSA_v10006965mg [Eutrema salsugineum]
BnaC03g50210D	513	2518	1104	2415.68	1147.85	-1.07349	down	4.9335e-06	0.000421527	ko01100//Metabolic pathways;ko00195//Photosynthesis	GO:0009522//photosystem I;GO:0009534//chloroplast thylakoid	GO:0005515//protein binding	GO:0006007//glucose catabolic process;GO:0006470//protein dephosphorylation;GO:0000097//sulfur amino acid biosynthetic process;GO:0009767//photosynthetic electron transport chain	gi|567137416|ref|XP_006394211.1|/5.60769e-81/hypothetical protein EUTSA_v10005005mg [Eutrema salsugineum]
BnaC05g37280D	891	547.5	1272.5	525.716	1269.98	1.27245	up	6.77553e-07	7.43652e-05	-	-	-	-	gi|565481126|ref|XP_006298203.1|/6.55479e-127/hypothetical protein CARUB_v10014254mg [Capsella rubella]
BnaA06g10520D	777	2007	829	1919.34	851.176	-1.17308	down	1.53145e-06	0.000152626	ko00196//Photosynthesis - antenna proteins;ko01100//Metabolic pathways	GO:0031224//intrinsic to membrane;GO:0009526//plastid envelope;GO:0009534//chloroplast thylakoid;GO:0009523//photosystem II;GO:0009570//chloroplast stroma	GO:0046906//tetrapyrrole binding	GO:0006470//protein dephosphorylation;GO:0000097//sulfur amino acid biosynthetic process;GO:1990066;GO:0006996//organelle organization;GO:0006091//generation of precursor metabolites and energy;GO:0006970//response to osmotic stress;GO:0070838//divalent metal ion transport	gi|50313237|gb|AAT74560.1|/7.0872e-163/Lhcb6 protein [Brassica rapa subsp. pekinensis]
BnaA09g36240D	2703	2948	1145	2829.23	1132.66	-1.3207	down	1.14264e-07	1.60506e-05	ko00860//Porphyrin and chlorophyll metabolism;ko01100//Metabolic pathways;ko01110//Biosynthesis of secondary metabolites	GO:0031224//intrinsic to membrane;GO:0009534//chloroplast thylakoid;GO:0009528//plastid inner membrane	GO:0046914//transition metal ion binding;GO:0003676//nucleic acid binding;GO:0016409//palmitoyltransferase activity;GO:0016709//oxidoreductase activity, acting on paired donors, with incorporation or reduction of molecular oxygen, NAD(P)H as one donor, and incorporation of one atom of oxygen	GO:0019684//photosynthesis, light reaction;GO:0006779//porphyrin-containing compound biosynthetic process;GO:0006090//pyruvate metabolic process;GO:0031323//regulation of cellular metabolic process;GO:0009668;GO:0006633//fatty acid biosynthetic process;GO:0000097//sulfur amino acid biosynthetic process;GO:0009314//response to radiation;GO:0042254//ribosome biogenesis	gi|567184264|ref|XP_006402931.1|/0/hypothetical protein EUTSA_v10005938mg [Eutrema salsugineum]
BnaC02g13060D	357	6020	2422.5	5778.96	2465.56	-1.2289	down	1.20058e-07	1.67609e-05	-	-	GO:0005488//binding	GO:0009696//salicylic acid metabolic process;GO:0009620//response to fungus;GO:0009755//hormone-mediated signaling pathway;GO:0009617//response to bacterium;GO:0042743//hydrogen peroxide metabolic process;GO:0006605//protein targeting;GO:0010243//response to organic nitrogen;GO:0009626//plant-type hypersensitive response;GO:0010876//lipid localization;GO:0035556//intracellular signal transduction…	gi|567178961|ref|XP_006401457.1|/2.19587e-45/hypothetical protein EUTSA_v10015912mg [Eutrema salsugineum]
BnaC05g36760D	444	94.5	379.5	90.2398	372.216	2.0443	up	1.87126e-05	0.00131427	-	GO:0009536//plastid;GO:0005911//cell-cell junction	-	GO:0000097//sulfur amino acid biosynthetic process;GO:0006996//organelle organization;GO:0001101//response to acid;GO:0006970//response to osmotic stress;GO:0070838//divalent metal ion transport	gi|312282311|dbj|BAJ34021.1|/3.34965e-61/unnamed protein product [Thellungiella halophila]
BnaA06g31910D	801	784	337	749.844	345.505	-1.11788	down	5.35127e-05	0.00320176	ko00196//Photosynthesis - antenna proteins;ko01100//Metabolic pathways	GO:0009521;GO:0009526//plastid envelope;GO:0044437;GO:0009534//chloroplast thylakoid;GO:0009570//chloroplast stroma	GO:0043169//cation binding;GO:0046906//tetrapyrrole binding	GO:0009642//response to light intensity;GO:0009414//response to water deprivation;GO:0006091//generation of precursor metabolites and energy;GO:0042254//ribosome biogenesis;GO:0034285;GO:0015992//proton transport;GO:0009639//response to red or far red light	gi|567141635|ref|XP_006395408.1|/0/hypothetical protein EUTSA_v10004777mg [Eutrema salsugineum]
BnaA06g07650D	825	1654	656	1583.22	681.427	-1.21623	down	8.10461e-07	8.75452e-05	ko03050//Proteasome	GO:0043231//intracellular membrane-bounded organelle;GO:0000502//proteasome complex	GO:0004175//endopeptidase activity	GO:0019941//modification-dependent protein catabolic process;GO:0010038//response to metal ion	gi|567152272|ref|XP_006417162.1|/0/hypothetical protein EUTSA_v10008454mg [Eutrema salsugineum]
BnaA03g09920D	564	2449.5	878	2342.25	911.004	-1.36237	down	4.67497e-08	7.43941e-06	-	GO:0005911//cell-cell junction;GO:0016020//membrane;GO:0044437	-	GO:0051234//establishment of localization;GO:0009314//response to radiation;GO:0006972//hyperosmotic response	gi|77744889|gb|ABB02398.1|/1.20001e-138/temperature-induced lipocalin [Brassica napus]
BnaC02g30040D	1383	2670.5	82.5	2561.27	90.2993	-4.826	down	7.19876e-61	9.8289e-57	ko04145//Phagosome;ko05323//Rheumatoid arthritis;ko04142//Lysosome;ko04612//Antigen processing and presentation	GO:0005911//cell-cell junction;GO:0005576//extracellular region;GO:0009536//plastid	GO:0016491//oxidoreductase activity;GO:0070011//peptidase activity, acting on L-amino acid peptides	GO:0016485//protein processing;GO:0006970//response to osmotic stress;GO:0009620//response to fungus	gi|18141283|gb|AAL60579.1|AF454957_1/0/senescence-associated cysteine protease [Brassica oleracea]
BnaA08g00930D	1263	1805.5	521	1730.04	515.821	-1.74586	down	3.2587e-11	9.80021e-09	-	GO:0044444//cytoplasmic part;GO:0016020//membrane	GO:0036094//small molecule binding;GO:0097159//organic cyclic compound binding	GO:0006006//glucose metabolic process	gi|567131533|ref|XP_006392722.1|/0/hypothetical protein EUTSA_v10011526mg [Eutrema salsugineum]
BnaC03g66540D	285	5048.5	843.5	4847.79	842.342	-2.52485	down	5.18686e-24	9.31832e-21	-	-	-	GO:0009987//cellular process;GO:0048507//meristem development;GO:0006950//response to stress;GO:0007389//pattern specification process	gi|565440470|ref|XP_006282860.1|/1.60716e-31/hypothetical protein CARUB_v10006836mg [Capsella rubella]
BnaA03g00980D	432	813	2375.5	784.623	2405.91	1.61651	up	5.30489e-11	1.52808e-08	-	GO:0009536//plastid	-	GO:0007154//cell communication	gi|567159490|ref|XP_006419029.1|/2.46056e-63/hypothetical protein EUTSA_v10002986mg [Eutrema salsugineum]
BnaAnng07910D	1497	840.5	1658	805.606	1651.21	1.03538	up	2.28862e-05	0.00156239	ko00330//Arginine and proline metabolism;ko01100//Metabolic pathways;ko01110//Biosynthesis of secondary metabolites	GO:0043231//intracellular membrane-bounded organelle	GO:0016645//oxidoreductase activity, acting on the CH-NH group of donors	GO:0009755//hormone-mediated signaling pathway;GO:0009617//response to bacterium;GO:0006605//protein targeting;GO:0014070//response to organic cyclic compound;GO:0001101//response to acid;GO:0009404//toxin metabolic process;GO:0009626//plant-type hypersensitive response;GO:0006536//glutamate metabolic process;GO:0006560//proline metabolic process;GO:0009694//jasmonic acid metabolic process	gi|157849682|gb|ABV89624.1|/0/early responsive to dehydration 5 dehydrogenase [Brassica rapa]
BnaA06g32740D	1143	3268.5	1500	3132.66	1510.04	-1.0528	down	1.18791e-05	0.000901068	ko00710//Carbon fixation in photosynthetic organisms;ko01100//Metabolic pathways	GO:0005576//extracellular region;GO:0009532//plastid stroma;GO:0009534//chloroplast thylakoid;GO:0009526//plastid envelope	GO:0000166//nucleotide binding;GO:0016903//oxidoreductase activity, acting on the aldehyde or oxo group of donors	GO:0015992//proton transport;GO:0009639//response to red or far red light;GO:0009642//response to light intensity;GO:0009617//response to bacterium;GO:0009767//photosynthetic electron transport chain;GO:0034285;GO:0009746;GO:0009886//post-embryonic morphogenesis;GO:0006996//organelle organization;GO:0019318//hexose metabolic process;GO:0006950//response to stress;GO:0006470//protein dephosphoryla…	gi|567142086|ref|XP_006395535.1|/0/hypothetical protein EUTSA_v10004349mg [Eutrema salsugineum]
BnaC03g00160D	765	1589	3398	1524.05	3381.57	1.14978	up	7.44759e-07	8.09606e-05	ko04978//Mineral absorption;ko00860//Porphyrin and chlorophyll metabolism	GO:0009532//plastid stroma;GO:0009534//chloroplast thylakoid	GO:0016724;GO:0005506//iron ion binding	GO:0048827//phyllome development;GO:0051707//response to other organism;GO:0010038//response to metal ion;GO:0044710;GO:0000302//response to reactive oxygen species;GO:0000041//transition metal ion transport;GO:0046916//cellular transition metal ion homeostasis;GO:0090567;GO:0044237//cellular metabolic process	gi|29839389|sp|Q96540.1|FRI1_BRANA/8.73893e-156/RecName: Full=Ferritin-1, chloroplastic; Flags: Precursor
BnaA06g01420D	1086	387.5	948.5	371.128	929.718	1.32488	up	0.00117063	0.0369811	ko00230//Purine metabolism;ko04142//Lysosome;ko01120//Microbial metabolism in diverse environments;ko01100//Metabolic pathways;ko00030//Pentose phosphate pathway;ko00906//Carotenoid biosynthesis;ko01110//Biosynthesis of secondary metabolites;ko00511//Other glycan degradation;ko00250//Alanine, aspartate and glutamate metabolism	GO:0005911//cell-cell junction;GO:0000325//plant-type vacuole	GO:0016788//hydrolase activity, acting on ester bonds	GO:0006886//intracellular protein transport;GO:0006996//organelle organization	gi|567131546|ref|XP_006392726.1|/0/hypothetical protein EUTSA_v10011556mg [Eutrema salsugineum]
BnaA07g08280D	1194	536	1298	515.973	1287.29	1.31897	up	7.79541e-06	0.000629795	ko00230//Purine metabolism;ko04142//Lysosome;ko01120//Microbial metabolism in diverse environments;ko01100//Metabolic pathways;ko00030//Pentose phosphate pathway;ko00906//Carotenoid biosynthesis;ko01110//Biosynthesis of secondary metabolites;ko00511//Other glycan degradation;ko00250//Alanine, aspartate and glutamate metabolism	GO:0043231//intracellular membrane-bounded organelle;GO:0030312//external encapsulating structure	GO:0016788//hydrolase activity, acting on ester bonds	GO:0044238//primary metabolic process;GO:0009626//plant-type hypersensitive response;GO:0009813//flavonoid biosynthetic process;GO:0006605//protein targeting	gi|62004690|gb|AAX59709.1|/0/lipase 1 [Brassica napus]
BnaA08g15590D	1155	1993	4272.5	1917.26	4286.43	1.16073	up	5.08082e-07	5.87893e-05	ko04145//Phagosome;ko05323//Rheumatoid arthritis;ko04142//Lysosome;ko04612//Antigen processing and presentation	GO:0030312//external encapsulating structure;GO:0044444//cytoplasmic part	GO:0070011//peptidase activity, acting on L-amino acid peptides;GO:0046872//metal ion binding;GO:0016491//oxidoreductase activity	GO:0006972//hyperosmotic response;GO:0010476//gibberellin mediated signaling pathway;GO:0016485//protein processing;GO:0009685//gibberellin metabolic process;GO:0009639//response to red or far red light	gi|567216566|ref|XP_006411912.1|/0/hypothetical protein EUTSA_v10025483mg [Eutrema salsugineum]
BnaC05g38900D	1539	2182.5	942.5	2091.99	940.231	-1.15379	down	4.36767e-06	0.000379837	ko00908//Zeatin biosynthesis;ko01100//Metabolic pathways;ko00905//Brassinosteroid biosynthesis;ko01110//Biosynthesis of secondary metabolites	GO:0043231//intracellular membrane-bounded organelle	GO:0046906//tetrapyrrole binding;GO:0046914//transition metal ion binding;GO:0016491//oxidoreductase activity	GO:0044710;GO:0030001//metal ion transport	gi|297830012|ref|XP_002882888.1|/0/CYP72A15 [Arabidopsis lyrata subsp. lyrata]
BnaC07g29570D	1368	2956.5	693.5	2829.2	700.686	-2.01356	down	8.88001e-16	5.41268e-13	ko00903//Limonene and pinene degradation;ko00642//Ethylbenzene degradation;ko00362//Benzoate degradation;ko04150//mTOR signaling pathway;ko04910//Insulin signaling pathway;ko00240//Pyrimidine metabolism;ko00051//Fructose and mannose metabolism;ko01120//Microbial metabolism in diverse environments;ko01100//Metabolic pathways;ko00627//Aminobenzoate degradation;ko04140//Regulation of autophagy;ko003…	-	GO:0004672//protein kinase activity;GO:0032550	GO:0006796//phosphate-containing compound metabolic process;GO:0006464//cellular protein modification process;GO:0007154//cell communication;GO:0009620//response to fungus	gi|455659391|gb|AGG35952.1|/0/CBL-interacting protein kinase 25 [Brassica napus]
BnaA04g22080D	360	288.5	626.5	275.655	623.846	1.17833	up	4.15169e-05	0.00260983	-	GO:0005618//cell wall;GO:0031976;GO:0005576//extracellular region;GO:0016020//membrane	GO:0005515//protein binding	GO:0008219//cell death;GO:0015914//phospholipid transport;GO:0006950//response to stress	gi|3719443|gb|AAC63372.1|/1.21073e-80/lipid transfer protein [Brassica oleracea]
BnaC04g10490D	579	3591.5	1440.5	3438.72	1473.23	-1.22289	down	2.12272e-07	2.74978e-05	-	-	GO:0005198//structural molecule activity	-	gi|297788379|ref|XP_002862304.1|/1.91264e-102/hypothetical protein ARALYDRAFT_497526 [Arabidopsis lyrata subsp. lyrata]
BnaA03g25800D	1224	916	2092.5	883.608	2071.53	1.22922	up	0.000466921	0.0182355	ko01120//Microbial metabolism in diverse environments;ko01100//Metabolic pathways;ko00905//Brassinosteroid biosynthesis;ko01110//Biosynthesis of secondary metabolites;ko00020//Citrate cycle (TCA cycle)	-	GO:0046906//tetrapyrrole binding;GO:0046914//transition metal ion binding;GO:0016491//oxidoreductase activity	GO:0009683;GO:0006568//tryptophan metabolic process	gi|567221800|ref|XP_006414529.1|/0/hypothetical protein EUTSA_v10027217mg [Eutrema salsugineum]
BnaAnng17710D	972	1746.5	7303.5	1677.16	7328.92	2.12758	up	2.07917e-19	2.25303e-16	-	GO:0005576//extracellular region	GO:0004175//endopeptidase activity;GO:0046914//transition metal ion binding;GO:0008134//transcription factor binding	GO:0016485//protein processing;GO:0006351//transcription, DNA-dependent	gi|15237648|ref|NP_196040.1|/0/metacaspase 9 [Arabidopsis thaliana]
BnaA03g01680D	1440	814	2259	785.095	2258.1	1.52417	up	1.62474e-09	3.53242e-07	ko00905//Brassinosteroid biosynthesis;ko01110//Biosynthesis of secondary metabolites	-	GO:0046914//transition metal ion binding;GO:0016491//oxidoreductase activity;GO:0046906//tetrapyrrole binding	GO:0009908//flower development;GO:0043479;GO:0005976//polysaccharide metabolic process;GO:0055088//lipid homeostasis;GO:0010208//pollen wall assembly;GO:0009826//unidimensional cell growth;GO:0016129;GO:0048588//developmental cell growth	gi|567170733|ref|XP_006399027.1|/0/hypothetical protein EUTSA_v10013418mg [Eutrema salsugineum]
BnaA01g32900D	567	2077.5	726.5	1989.56	740.4	-1.42607	down	1.0299e-08	1.8993e-06	-	-	-	GO:0009739//response to gibberellin stimulus;GO:0071310//cellular response to organic substance;GO:1901701;GO:0009627//systemic acquired resistance;GO:0071229//cellular response to acid;GO:0007165//signal transduction;GO:0042743//hydrogen peroxide metabolic process;GO:0006351//transcription, DNA-dependent	gi|224079288|ref|XP_002305815.1|/4.2912e-68/LOB domain protein 41 [Populus trichocarpa]
BnaA10g22530D	894	485.5	972.5	464.736	963.344	1.05164	up	6.47743e-05	0.00374608	-	GO:0005618//cell wall;GO:0009536//plastid;GO:0005911//cell-cell junction	GO:0016788//hydrolase activity, acting on ester bonds;GO:0016740//transferase activity	GO:0010208//pollen wall assembly;GO:0009620//response to fungus;GO:0042221//response to chemical stimulus;GO:0000003//reproduction	gi|567172080|ref|XP_006399422.1|/0/hypothetical protein EUTSA_v10014244mg [Eutrema salsugineum]
BnaAnng10440D	1215	662	1364.5	637.275	1386.67	1.12164	up	1.16956e-05	0.000891646	-	-	-	-	gi|567221950|ref|XP_006414604.1|/0/hypothetical protein EUTSA_v10026983mg [Eutrema salsugineum]
BnaC04g29170D	1527	670	2799.5	643.742	2819.7	2.13099	up	1.19362e-17	1.03147e-14	ko04142//Lysosome;ko04612//Antigen processing and presentation	GO:0009536//plastid;GO:0044421//extracellular region part	GO:0004175//endopeptidase activity	GO:0008219//cell death;GO:0010476//gibberellin mediated signaling pathway;GO:0016485//protein processing;GO:0009685//gibberellin metabolic process;GO:0003006//developmental process involved in reproduction;GO:0044707	gi|567196872|ref|XP_006406410.1|/0/hypothetical protein EUTSA_v10020662mg [Eutrema salsugineum]
BnaC09g17820D	819	2622	977	2518.94	970.362	-1.37622	down	4.03773e-08	6.4706e-06	ko03010//Ribosome	GO:0005911//cell-cell junction;GO:0009536//plastid;GO:0005618//cell wall;GO:0044437	GO:0016791//phosphatase activity	GO:0043479;GO:0030001//metal ion transport;GO:0045229//external encapsulating structure organization;GO:0042546//cell wall biogenesis;GO:0051273;GO:0006796//phosphate-containing compound metabolic process;GO:0009826//unidimensional cell growth;GO:0019758;GO:0048588//developmental cell growth;GO:0009683;GO:0000097//sulfur amino acid biosynthetic process;GO:0006873//cellular ion homeostasis	gi|567185129|ref|XP_006403150.1|/0/hypothetical protein EUTSA_v10003258mg [Eutrema salsugineum]
BnaC03g28370D	1086	638	1324	610.587	1373.97	1.17008	up	0.000221835	0.0101231	-	-	-	-	gi|567210278|ref|XP_006410042.1|/1.63373e-96/hypothetical protein EUTSA_v10017704mg [Eutrema salsugineum]
BnaC05g30670D	1494	3652	1028.5	3491.52	1020.44	-1.77467	down	1.87222e-10	4.75139e-08	ko00940//Phenylpropanoid biosynthesis	GO:0044424//intracellular part	GO:0035251//UDP-glucosyltransferase activity	GO:0009813//flavonoid biosynthetic process;GO:0009698//phenylpropanoid metabolic process;GO:0009411//response to UV	gi|9794913|gb|AAF98390.1|AF287143_1/0/UDP-glucose:sinapate glucosyltransferase [Brassica napus]
BnaA09g06900D	2331	4688.5	1369	4489.89	1345.31	-1.73874	down	1.49408e-12	5.57364e-10	ko00500//Starch and sucrose metabolism;ko00520//Amino sugar and nucleotide sugar metabolism;ko01100//Metabolic pathways	GO:0005576//extracellular region;GO:0030312//external encapsulating structure	GO:0015926//glucosidase activity	GO:0000272//polysaccharide catabolic process	gi|567137086|ref|XP_006394136.1|/0/hypothetical protein EUTSA_v10003678mg [Eutrema salsugineum]
BnaA04g16230D	1443	1167.5	2576.5	1118.94	2594.79	1.21348	up	4.61509e-07	5.41345e-05	-	-	GO:0016758//transferase activity, transferring hexosyl groups	-	gi|567209460|ref|XP_006409826.1|/0/hypothetical protein EUTSA_v10016590mg [Eutrema salsugineum]
BnaA08g11130D	1521	7605.5	3099	7284.91	3049.88	-1.25616	down	1.48005e-07	2.00079e-05	ko01110//Biosynthesis of secondary metabolites;ko00062//Fatty acid elongation	-	GO:0016746//transferase activity, transferring acyl groups	GO:0006631//fatty acid metabolic process	gi|62001813|gb|AAX58619.1|/0/beta-ketoacyl-CoA synthase [Brassica napus]
BnaAnng01030D	894	1081.5	2715	1037.98	2768.45	1.41529	up	6.98352e-09	1.33201e-06	-	GO:0009532//plastid stroma;GO:0009534//chloroplast thylakoid	GO:0031406//carboxylic acid binding	-	gi|565460650|ref|XP_006288324.1|/3.67366e-170/hypothetical protein CARUB_v10001570mg [Capsella rubella]
BnaA06g00880D	867	3201.5	1492.5	3067.92	1525.64	-1.00785	down	1.82885e-05	0.00129514	ko00941//Flavonoid biosynthesis;ko01100//Metabolic pathways;ko01110//Biosynthesis of secondary metabolites;ko03018//RNA degradation	-	GO:0016872//intramolecular lyase activity;GO:0008289//lipid binding	GO:0032787//monocarboxylic acid metabolic process;GO:0009812//flavonoid metabolic process	gi|567131729|ref|XP_006392782.1|/6.60857e-144/hypothetical protein EUTSA_v10011696mg [Eutrema salsugineum]
BnaA06g35220D	1335	3926	1772	3756.72	1759.7	-1.09414	down	6.16391e-06	0.000515683	ko00052//Galactose metabolism;ko00051//Fructose and mannose metabolism;ko00680//Methane metabolism;ko01120//Microbial metabolism in diverse environments;ko01100//Metabolic pathways;ko00030//Pentose phosphate pathway;ko01110//Biosynthesis of secondary metabolites;ko00010//Glycolysis / Gluconeogenesis	GO:0044445//cytosolic part	GO:0008443//phosphofructokinase activity;GO:0032550	GO:0016310//phosphorylation;GO:0006091//generation of precursor metabolites and energy	gi|567168794|ref|XP_006398483.1|/0/hypothetical protein EUTSA_v10000886mg [Eutrema salsugineum]
BnaC05g05130D	1071	326.5	43	310.921	47.0148	-2.72536	down	0.000321421	0.0135617	ko03040//Spliceosome	-	GO:0036094//small molecule binding;GO:0097159//organic cyclic compound binding	GO:0008380//RNA splicing;GO:0009642//response to light intensity	gi|567154548|ref|XP_006417810.1|/3.51329e-48/hypothetical protein EUTSA_v10008061mg [Eutrema salsugineum]
BnaA07g34950D	1512	1021	2759.5	977.897	2776.68	1.5056	up	5.36316e-10	1.26689e-07	ko00230//Purine metabolism;ko00900//Terpenoid backbone biosynthesis;ko00051//Fructose and mannose metabolism;ko00983//Drug metabolism - other enzymes;ko01100//Metabolic pathways;ko01110//Biosynthesis of secondary metabolites	GO:0044444//cytoplasmic part	GO:0016616//oxidoreductase activity, acting on the CH-OH group of donors, NAD or NADP as acceptor;GO:0043169//cation binding;GO:0036094//small molecule binding	GO:0009152//purine ribonucleotide biosynthetic process;GO:0006605//protein targeting;GO:0008380//RNA splicing;GO:0000097//sulfur amino acid biosynthetic process;GO:0009451//RNA modification	gi|297842729|ref|XP_002889246.1|/0/hypothetical protein ARALYDRAFT_477114 [Arabidopsis lyrata subsp. lyrata]
BnaA02g18010D	1386	1513	388	1452.89	416.918	-1.8011	down	4.93798e-11	1.42842e-08	ko00790//Folate biosynthesis;ko00270//Cysteine and methionine metabolism;ko01100//Metabolic pathways	-	-	-	gi|565477217|ref|XP_006296249.1|/1.53358e-60/hypothetical protein CARUB_v10025416mg [Capsella rubella]
BnaA10g25660D	1392	1221	3112.5	1177.05	3134.18	1.41291	up	3.01596e-09	6.2392e-07	ko01110//Biosynthesis of secondary metabolites;ko00062//Fatty acid elongation	-	GO:0016746//transferase activity, transferring acyl groups	GO:0009314//response to radiation;GO:0006950//response to stress;GO:0006631//fatty acid metabolic process	gi|567170334|ref|XP_006398912.1|/0/hypothetical protein EUTSA_v10013468mg [Eutrema salsugineum]
BnaAnng15840D	717	230	580.5	221.78	580.447	1.38804	up	2.67381e-06	0.000247004	-	-	-	-	-
BnaA08g03400D	1071	3326.5	1444	3192.37	1507.89	-1.0821	down	2.44478e-06	0.000228005	-	-	GO:0016740//transferase activity	-	gi|5733879|gb|AAD49767.1|AC007932_15/2.34939e-134/ESTs gb|N97074, gb|T13943 and gb|R89965 come from this gene [Arabidopsis thaliana]
BnaCnng10870D	1149	48	401	46.2976	387.948	3.06685	up	0.000101841	0.0053895	ko05169//Epstein-Barr virus infection;ko05168//Herpes simplex infection	GO:0005911//cell-cell junction;GO:0009526//plastid envelope	-	GO:0009718//anthocyanin-containing compound biosynthetic process	gi|567196805|ref|XP_006406391.1|/0/hypothetical protein EUTSA_v10020926mg [Eutrema salsugineum]
BnaAnng10730D	402	1966.5	806.5	1886.77	838.031	-1.17085	down	1.29814e-06	0.000132271	ko03010//Ribosome	-	-	-	gi|15229845|ref|NP_187143.1|/3.02582e-81/40S ribosomal protein S24-1 [Arabidopsis thaliana]
BnaA09g33230D	1878	1414	445.5	1357.38	449.743	-1.59365	down	1.85776e-09	4.01347e-07	-	GO:0016021//integral to membrane;GO:0043231//intracellular membrane-bounded organelle;GO:0043234//protein complex	GO:0046872//metal ion binding;GO:0010209//vacuolar sorting signal binding	GO:0006892//post-Golgi vesicle-mediated transport;GO:0006605//protein targeting;GO:0006486//protein glycosylation	gi|567187272|ref|XP_006403761.1|/0/hypothetical protein EUTSA_v10010181mg [Eutrema salsugineum]
BnaA04g29010D	975	2974	1015	2845.26	1044.83	-1.4453	down	1.60683e-09	3.50464e-07	-	GO:0005576//extracellular region;GO:0009532//plastid stroma	GO:0046914//transition metal ion binding;GO:0003824//catalytic activity	GO:0009696//salicylic acid metabolic process;GO:0006779//porphyrin-containing compound biosynthetic process;GO:0006073//cellular glucan metabolic process;GO:0006090//pyruvate metabolic process;GO:0009617//response to bacterium;GO:0006091//generation of precursor metabolites and energy;GO:0045087//innate immune response;GO:0042254//ribosome biogenesis;GO:0071555//cell wall organization	gi|567213750|ref|XP_006410956.1|/0/hypothetical protein EUTSA_v10016917mg [Eutrema salsugineum]
BnaCnng62720D	1647	1403	367.5	1345.85	372.854	-1.85184	down	4.99318e-12	1.73033e-09	ko03420//Nucleotide excision repair;ko04120//Ubiquitin mediated proteolysis	GO:0043231//intracellular membrane-bounded organelle;GO:0031461//cullin-RING ubiquitin ligase complex;GO:0044444//cytoplasmic part	GO:0003677//DNA binding	GO:0009793//embryo development ending in seed dormancy;GO:0006351//transcription, DNA-dependent;GO:0048827//phyllome development;GO:0008283//cell proliferation;GO:0007389//pattern specification process;GO:0006259//DNA metabolic process;GO:0009640//photomorphogenesis;GO:0022610;GO:0007015//actin filament organization;GO:0051726//regulation of cell cycle;GO:0000904//cell morphogenesis involved in d…	gi|567161927|ref|XP_006396601.1|/0/hypothetical protein EUTSA_v10028374mg [Eutrema salsugineum]
BnaA09g33020D	444	371	749	357.749	748.361	1.06479	up	9.64599e-05	0.00516481	-	-	-	-	-
BnaC01g37760D	480	1476	585	1412.58	599.214	-1.23719	down	1.11956e-06	0.000115979	-	-	-	GO:0050896//response to stimulus	gi|567199791|ref|XP_006407237.1|/4.31407e-98/hypothetical protein EUTSA_v10021681mg [Eutrema salsugineum]
BnaA06g23190D	513	2592.5	1058.5	2488.1	1103.33	-1.17318	down	6.33762e-07	7.05512e-05	ko01100//Metabolic pathways;ko00195//Photosynthesis	GO:0009522//photosystem I;GO:0009534//chloroplast thylakoid	GO:0005515//protein binding	GO:0006007//glucose catabolic process;GO:0006470//protein dephosphorylation;GO:0000097//sulfur amino acid biosynthetic process;GO:0009767//photosynthetic electron transport chain	gi|567137416|ref|XP_006394211.1|/4.37799e-78/hypothetical protein EUTSA_v10005005mg [Eutrema salsugineum]
BnaA09g08190D	843	4247.5	1595	4062.07	1569.03	-1.37234	down	2.54905e-07	3.22855e-05	-	GO:0005911//cell-cell junction;GO:0009534//chloroplast thylakoid;GO:0005576//extracellular region	GO:0005488//binding	-	gi|567208926|ref|XP_006409710.1|/7.76387e-38/hypothetical protein EUTSA_v10022809mg [Eutrema salsugineum]
BnaA03g42680D	753	37.5	288	35.6573	292.589	3.03661	up	4.73641e-13	1.97162e-10	-	-	-	-	gi|297850338|ref|XP_002893050.1|/3.32246e-51/hypothetical protein ARALYDRAFT_889381 [Arabidopsis lyrata subsp. lyrata]
BnaAnng38950D	909	2635	1256.5	2522.38	1255.22	-1.00684	down	4.19417e-05	0.00262927	-	-	GO:0046527//glucosyltransferase activity	GO:0006073//cellular glucan metabolic process	gi|567145063|ref|XP_006415141.1|/7.8697e-179/hypothetical protein EUTSA_v10007089mg [Eutrema salsugineum]
BnaC02g16370D	951	4797	1679	4598.32	1686.2	-1.44733	down	1.40298e-09	3.09964e-07	-	GO:0043231//intracellular membrane-bounded organelle	-	-	gi|297840851|ref|XP_002888307.1|/1.00209e-119/hypothetical protein ARALYDRAFT_338601 [Arabidopsis lyrata subsp. lyrata]
BnaC07g36760D	402	890.5	2388	854.959	2492.62	1.54373	up	0.000203557	0.00946494	-	-	-	-	gi|565451409|ref|XP_006286024.1|/2.37452e-41/hypothetical protein CARUB_v10007555mg [Capsella rubella]
BnaC01g24000D	1719	2918.5	901	2783.42	906.441	-1.61858	down	0.000889274	0.0298161	ko00860//Porphyrin and chlorophyll metabolism;ko01110//Biosynthesis of secondary metabolites	GO:0031976;GO:0009528//plastid inner membrane	GO:0016703;GO:0051536//iron-sulfur cluster binding;GO:0043169//cation binding;GO:0016730//oxidoreductase activity, acting on iron-sulfur proteins as donors	GO:0006351//transcription, DNA-dependent;GO:0042742//defense response to bacterium;GO:0009668;GO:0090567;GO:0044710;GO:0016265//death;GO:0048869//cellular developmental process;GO:0009887//organ morphogenesis;GO:0006787	gi|89077587|gb|ABD60317.1|/0/chloroplast pheophorbide a oxygenase PaO1 [Brassica napus]
BnaC02g18030D	453	5038	2057.5	4821.67	2065.5	-1.22304	down	2.37172e-07	3.0264e-05	-	-	-	-	gi|567147637|ref|XP_006415855.1|/1.10035e-51/hypothetical protein EUTSA_v10009029mg [Eutrema salsugineum]
BnaC03g03990D	3213	1830	770	1756.8	773.335	-1.18379	down	3.13996e-06	0.000284673	-	GO:0043231//intracellular membrane-bounded organelle;GO:0031224//intrinsic to membrane;GO:1990234	GO:0046914//transition metal ion binding;GO:0016759//cellulose synthase activity	GO:0043479;GO:0030243//cellulose metabolic process;GO:0010191;GO:0065008;GO:0003006//developmental process involved in reproduction;GO:0009826//unidimensional cell growth;GO:0019758;GO:0030865//cortical cytoskeleton organization;GO:0048588//developmental cell growth;GO:0009832//plant-type cell wall biogenesis;GO:0071555//cell wall organization	gi|241740134|gb|ACS68195.1|/0/cellulose synthase 5.1 catalytic subunit [Brassica napus]
BnaA03g36110D	921	670.5	1475.5	644.558	1494.46	1.21325	up	1.81121e-06	0.000175139	ko04626//Plant-pathogen interaction	GO:0043231//intracellular membrane-bounded organelle	GO:0004712//protein serine/threonine/tyrosine kinase activity;GO:0032550	GO:0045682//regulation of epidermis development;GO:0090567;GO:0006470//protein dephosphorylation;GO:0010243//response to organic nitrogen;GO:0006351//transcription, DNA-dependent;GO:0009626//plant-type hypersensitive response;GO:0009620//response to fungus;GO:0031347//regulation of defense response;GO:0006605//protein targeting;GO:0042743//hydrogen peroxide metabolic process;GO:0006984//ER-nucleu…	gi|430219428|gb|AGA37260.1|/2.7268e-175/mitogen-activated protein kinase kinase 5.1 [Brassica napus]
BnaC02g35210D	1068	2076.5	917	1986.74	936.921	-1.0844	down	8.50935e-06	0.000681027	-	GO:0044444//cytoplasmic part	GO:0052689	GO:0000302//response to reactive oxygen species;GO:0009642//response to light intensity	gi|4406770|gb|AAD20081.1|/0/unknown protein [Arabidopsis thaliana]
BnaA02g02370D	1632	1832.5	3575.5	1764.67	3553.5	1.00985	up	0.000268355	0.0118042	-	GO:0016020//membrane	GO:0046943//carboxylic acid transmembrane transporter activity	GO:0015833//peptide transport;GO:0051707//response to other organism	gi|567174057|ref|XP_006400015.1|/0/hypothetical protein EUTSA_v10013156mg [Eutrema salsugineum]
BnaA01g11330D	1542	813	2363.5	778.914	2470.48	1.66525	up	0.000169887	0.00816175	-	GO:0043231//intracellular membrane-bounded organelle;GO:0031224//intrinsic to membrane;GO:0005911//cell-cell junction	GO:0005402//cation:sugar symporter activity	GO:0016049//cell growth;GO:0009725//response to hormone stimulus;GO:0008643//carbohydrate transport;GO:0009814//defense response, incompatible interaction	gi|567220294|ref|XP_006413776.1|/0/hypothetical protein EUTSA_v10024986mg [Eutrema salsugineum]
BnaA06g39390D	1374	1870	554	1786.82	560.2	-1.67338	down	6.7444e-08	1.01416e-05	ko00903//Limonene and pinene degradation;ko00642//Ethylbenzene degradation;ko00362//Benzoate degradation;ko04150//mTOR signaling pathway;ko04910//Insulin signaling pathway;ko00240//Pyrimidine metabolism;ko00051//Fructose and mannose metabolism;ko01120//Microbial metabolism in diverse environments;ko01100//Metabolic pathways;ko00627//Aminobenzoate degradation;ko04140//Regulation of autophagy;ko003…	-	GO:0004674//protein serine/threonine kinase activity;GO:0032550	GO:0006796//phosphate-containing compound metabolic process;GO:0006464//cellular protein modification process;GO:0007154//cell communication;GO:0009620//response to fungus	gi|455659391|gb|AGG35952.1|/0/CBL-interacting protein kinase 25 [Brassica napus]
BnaA09g50920D	1161	4166	1093	3989.85	1086.99	-1.876	down	2.49377e-14	1.27048e-11	ko00860//Porphyrin and chlorophyll metabolism;ko01100//Metabolic pathways;ko01110//Biosynthesis of secondary metabolites;ko05132//Salmonella infection	GO:0005576//extracellular region;GO:0009532//plastid stroma	GO:0016634	GO:0006089//lactate metabolic process;GO:0006351//transcription, DNA-dependent;GO:0006779//porphyrin-containing compound biosynthetic process;GO:0048869//cellular developmental process;GO:0009887//organ morphogenesis;GO:0000097//sulfur amino acid biosynthetic process;GO:0042254//ribosome biogenesis	gi|567155975|ref|XP_006418230.1|/0/hypothetical protein EUTSA_v10007888mg [Eutrema salsugineum]
BnaCnng07860D	1998	713	1373.5	683.735	1369.61	1.00225	up	5.81898e-05	0.00344536	ko03013//RNA transport;ko03015//mRNA surveillance pathway;ko03018//RNA degradation	GO:0043231//intracellular membrane-bounded organelle;GO:0044444//cytoplasmic part	GO:0070717;GO:0008135//translation factor activity, nucleic acid binding;GO:0036094//small molecule binding	GO:0006412//translation;GO:0000289//nuclear-transcribed mRNA poly(A) tail shortening	gi|567122868|ref|XP_006390745.1|/0/hypothetical protein EUTSA_v10018219mg [Eutrema salsugineum]
BnaC06g38870D	1809	1029.5	2229	985.946	2220.99	1.17162	up	1.07895e-06	0.000112799	ko01100//Metabolic pathways;ko00906//Carotenoid biosynthesis;ko01110//Biosynthesis of secondary metabolites	GO:0009532//plastid stroma;GO:0009534//chloroplast thylakoid	GO:0010436//carotenoid dioxygenase activity	GO:0001101//response to acid;GO:0009687//abscisic acid metabolic process;GO:0006972//hyperosmotic response;GO:0003006//developmental process involved in reproduction	gi|567119898|ref|XP_006389988.1|/0/hypothetical protein EUTSA_v10019707mg [Eutrema salsugineum]
BnaA10g18360D	1107	1697	3182	1625.61	3304.07	1.02326	up	0.000931877	0.0309122	ko00330//Arginine and proline metabolism;ko00270//Cysteine and methionine metabolism;ko01100//Metabolic pathways	GO:0043231//intracellular membrane-bounded organelle	GO:0016831//carboxy-lyase activity;GO:0005488//binding	GO:0006575//cellular modified amino acid metabolic process;GO:0044272//sulfur compound biosynthetic process;GO:0010629//negative regulation of gene expression;GO:0006605//protein targeting;GO:0034285;GO:0009411//response to UV;GO:0032958//inositol phosphate biosynthetic process;GO:0006596//polyamine biosynthetic process;GO:0006950//response to stress;GO:0009699//phenylpropanoid biosynthetic proce…	gi|38261497|gb|AAR15894.1|/0/S-adenosyl-L-methionine decarboxylase [Brassica juncea]
BnaA08g16820D	1152	1883	808	1797.78	816.7	-1.13834	down	0.000938318	0.0310419	ko00400//Phenylalanine, tyrosine and tryptophan biosynthesis;ko00051//Fructose and mannose metabolism;ko00710//Carbon fixation in photosynthetic organisms;ko00270//Cysteine and methionine metabolism;ko01120//Microbial metabolism in diverse environments;ko01100//Metabolic pathways;ko00920//Sulfur metabolism;ko00030//Pentose phosphate pathway;ko01110//Biosynthesis of secondary metabolites;ko00010//…	GO:0009526//plastid envelope;GO:0009570//chloroplast stroma;GO:0044436;GO:0005840//ribosome;GO:0031976;GO:0005576//extracellular region	GO:0016832//aldehyde-lyase activity	GO:0006633//fatty acid biosynthetic process;GO:0042254//ribosome biogenesis;GO:0006470//protein dephosphorylation;GO:0009639//response to red or far red light;GO:0009694//jasmonic acid metabolic process;GO:0006351//transcription, DNA-dependent;GO:0019684//photosynthesis, light reaction;GO:0006090//pyruvate metabolic process;GO:0048869//cellular developmental process;GO:0006779//porphyrin-containi…	gi|567216126|ref|XP_006411692.1|/0/hypothetical protein EUTSA_v10025379mg [Eutrema salsugineum]
BnaC03g33010D	783	1622	604.5	1548.21	618.911	-1.3228	down	0.000499342	0.0191914	-	-	-	GO:0009627//systemic acquired resistance;GO:0042743//hydrogen peroxide metabolic process;GO:0006351//transcription, DNA-dependent	gi|567203996|ref|XP_006408407.1|/5.66386e-143/hypothetical protein EUTSA_v10021328mg [Eutrema salsugineum]
BnaA07g17130D	1113	490.5	1794.5	471.922	1747.8	1.88891	up	0.000707411	0.0250485	ko01100//Metabolic pathways;ko01110//Biosynthesis of secondary metabolites;ko00901//Indole alkaloid biosynthesis	GO:0043231//intracellular membrane-bounded organelle	GO:0016843	GO:0009411//response to UV;GO:0016129;GO:0009812//flavonoid metabolic process;GO:0034285;GO:0009820//alkaloid metabolic process	gi|312281991|dbj|BAJ33861.1|/0/unnamed protein product [Thellungiella halophila]
BnaA03g27980D	783	1783.5	690	1706.46	700.239	-1.28508	down	3.36901e-07	4.12919e-05	-	-	-	GO:0009627//systemic acquired resistance;GO:0042743//hydrogen peroxide metabolic process;GO:0006351//transcription, DNA-dependent	gi|567203996|ref|XP_006408407.1|/2.9702e-138/hypothetical protein EUTSA_v10021328mg [Eutrema salsugineum]
BnaA09g54810D	1350	1591.5	471	1525.88	478.624	-1.67268	down	1.39938e-10	3.68853e-08	ko00230//Purine metabolism;ko00450//Selenocompound metabolism;ko00270//Cysteine and methionine metabolism;ko01100//Metabolic pathways;ko00920//Sulfur metabolism;ko01110//Biosynthesis of secondary metabolites	GO:0009532//plastid stroma	GO:0032550;GO:0016882//cyclo-ligase activity;GO:0046914//transition metal ion binding	GO:0006188//IMP biosynthetic process;GO:0006743//ubiquinone metabolic process;GO:0006221//pyrimidine nucleotide biosynthetic process	gi|567186381|ref|XP_006403504.1|/0/hypothetical protein EUTSA_v10010436mg [Eutrema salsugineum]
BnaC01g07390D	1173	136	304	130.036	302.163	1.21642	up	0.000437521	0.0173958	ko04974//Protein digestion and absorption	GO:0000323//lytic vacuole;GO:0009536//plastid	GO:0008238//exopeptidase activity	GO:0019758;GO:0016485//protein processing	gi|297802936|ref|XP_002869352.1|/0/serine carboxypeptidase S28 family protein [Arabidopsis lyrata subsp. lyrata]
BnaA10g25680D	2292	226.5	503.5	217.39	500.452	1.20295	up	6.20484e-05	0.00362975	ko00534//Glycosaminoglycan biosynthesis - heparan sulfate;ko01100//Metabolic pathways	GO:0005789//endoplasmic reticulum membrane	GO:0016758//transferase activity, transferring hexosyl groups	-	gi|565463430|ref|XP_006289714.1|/0/hypothetical protein CARUB_v10003280mg [Capsella rubella]
BnaA05g30230D	1347	455	1288.5	436.304	1295.45	1.57005	up	2.20311e-09	4.67086e-07	-	GO:0031225//anchored to membrane	GO:0005198//structural molecule activity	GO:0043062//extracellular structure organization;GO:0010101;GO:0009725//response to hormone stimulus;GO:0006006//glucose metabolic process	gi|567201950|ref|XP_006407842.1|/6.53957e-93/hypothetical protein EUTSA_v10021367mg [Eutrema salsugineum]
BnaA03g36010D	321	1889	726	1813.21	740.657	-1.29167	down	2.34688e-07	3.00594e-05	-	GO:0009523//photosystem II;GO:0009534//chloroplast thylakoid	-	GO:0009411//response to UV;GO:0006470//protein dephosphorylation;GO:0006996//organelle organization;GO:0019684//photosynthesis, light reaction;GO:0000302//response to reactive oxygen species;GO:0042254//ribosome biogenesis	gi|90186625|gb|ABD91572.1|/1.93532e-53/unknown [Brassica rapa]
BnaA03g29230D	1254	587.5	1359.5	564.386	1381.64	1.29163	up	5.97642e-07	6.72155e-05	-	-	-	GO:0044085	gi|18397406|ref|NP_566263.1|/0/pectinacetylesterase family protein [Arabidopsis thaliana]
BnaC08g46660D	1077	2479.5	932.5	2376.65	945.543	-1.32971	down	6.09429e-08	9.28671e-06	-	-	GO:0016740//transferase activity	-	gi|567134230|ref|XP_006393443.1|/1.96825e-125/hypothetical protein EUTSA_v10011577mg [Eutrema salsugineum]
BnaC04g14820D	1152	2554	1192.5	2444.89	1181.34	-1.04935	down	2.59219e-05	0.00173565	ko01040//Biosynthesis of unsaturated fatty acids	GO:0031224//intrinsic to membrane;GO:0042175//nuclear outer membrane-endoplasmic reticulum membrane network;GO:0043231//intracellular membrane-bounded organelle	GO:0016705//oxidoreductase activity, acting on paired donors, with incorporation or reduction of molecular oxygen	GO:0006633//fatty acid biosynthetic process;GO:0009628//response to abiotic stimulus	gi|1345967|sp|P48624.1|FAD3E_BRANA/0/RecName: Full=Omega-3 fatty acid desaturase, endoplasmic reticulum
BnaA04g09660D	597	2134.5	990	2038.96	1019.32	-1.00023	down	0.000794587	0.027438	ko03010//Ribosome	GO:0030312//external encapsulating structure;GO:0015935//small ribosomal subunit;GO:0031981//nuclear lumen;GO:0009536//plastid;GO:0044437;GO:0005911//cell-cell junction	GO:0003723//RNA binding;GO:0005198//structural molecule activity	GO:0010467//gene expression	gi|567193883|ref|XP_006405589.1|/1.28668e-118/hypothetical protein EUTSA_v10027944mg [Eutrema salsugineum]
BnaA05g03490D	1206	3367.5	1382	3224.07	1394.96	-1.20866	down	4.77495e-07	5.56274e-05	ko00061//Fatty acid biosynthesis;ko01040//Biosynthesis of unsaturated fatty acids	GO:0031976;GO:0009532//plastid stroma	GO:0016215;GO:0043169//cation binding	GO:0016109;GO:0006732//coenzyme metabolic process;GO:0006779//porphyrin-containing compound biosynthetic process;GO:0006090//pyruvate metabolic process;GO:0009617//response to bacterium;GO:0009625//response to insect;GO:0006753//nucleoside phosphate metabolic process;GO:0006633//fatty acid biosynthetic process;GO:0046471//phosphatidylglycerol metabolic process;GO:0006996//organelle organization;G…	gi|512398|emb|CAA52786.1|/0/Stearoyl-acyl carrier protein desaturase [Brassica napus]
BnaC07g40770D	477	7936.5	1152.5	7561.61	1163.36	-2.7004	down	0.000104042	0.00547627	-	-	GO:0019901//protein kinase binding	GO:0009409//response to cold;GO:0010876//lipid localization;GO:0010476//gibberellin mediated signaling pathway;GO:0009685//gibberellin metabolic process;GO:0044707	gi|60593486|pdb|1SM7|A/1.64146e-75/Chain A, Solution Structure Of The Recombinant Pronapin Precursor, Bnib.
BnaA01g18650D	1317	326	1095	312.681	1114.29	1.83337	up	2.65148e-11	8.11709e-09	ko00941//Flavonoid biosynthesis;ko00940//Phenylpropanoid biosynthesis;ko00945//Stilbenoid, diarylheptanoid and gingerol biosynthesis;ko01110//Biosynthesis of secondary metabolites	-	GO:0016746//transferase activity, transferring acyl groups	GO:0030001//metal ion transport	gi|567221786|ref|XP_006414522.1|/0/hypothetical protein EUTSA_v10025210mg [Eutrema salsugineum]
BnaA06g35650D	843	940	1790.5	899.342	1842.46	1.03469	up	4.58015e-05	0.00282711	-	GO:0043231//intracellular membrane-bounded organelle	-	-	gi|567138291|ref|XP_006394459.1|/3.76301e-148/hypothetical protein EUTSA_v10005467mg [Eutrema salsugineum]
BnaC03g38460D	1770	1027	2049.5	982.075	2054.06	1.06457	up	1.15403e-05	0.000884213	ko00500//Starch and sucrose metabolism;ko01100//Metabolic pathways;ko00040//Pentose and glucuronate interconversions	GO:0005618//cell wall;GO:0044437;GO:0005911//cell-cell junction;GO:0016020//membrane	GO:0004857//enzyme inhibitor activity;GO:0052689	GO:0001101//response to acid;GO:0044092//negative regulation of molecular function;GO:0071555//cell wall organization;GO:0015698//inorganic anion transport;GO:0000272//polysaccharide catabolic process	gi|567199295|ref|XP_006407095.1|/0/hypothetical protein EUTSA_v10022003mg [Eutrema salsugineum]
BnaC06g34730D	576	233.5	995.5	224.963	964.656	2.10033	up	0.00144072	0.043195	-	GO:0031224//intrinsic to membrane	GO:0005488//binding	GO:0010876//lipid localization	gi|567121776|ref|XP_006390494.1|/1.6572e-98/hypothetical protein EUTSA_v10019767mg [Eutrema salsugineum]
BnaA09g35590D	813	1584	600.5	1520.6	609.736	-1.31839	down	2.69506e-07	3.40715e-05	ko00253//Tetracycline biosynthesis;ko00061//Fatty acid biosynthesis;ko01120//Microbial metabolism in diverse environments;ko01100//Metabolic pathways;ko00640//Propanoate metabolism;ko00620//Pyruvate metabolism;ko01110//Biosynthesis of secondary metabolites;ko00720//Carbon fixation pathways in prokaryotes	GO:0009536//plastid	-	-	gi|334186009|ref|NP_001190101.1|/2.54303e-122/biotin/lipoyl attachment domain-containing protein [Arabidopsis thaliana]
BnaA09g55030D	1095	3001.5	1174.5	2868.98	1169.51	-1.29464	down	2.3658e-06	0.00022277	ko04142//Lysosome	-	GO:0070011//peptidase activity, acting on L-amino acid peptides	GO:0016485//protein processing	gi|567186411|ref|XP_006403513.1|/0/hypothetical protein EUTSA_v10010475mg [Eutrema salsugineum]
BnaA09g15760D	372	1306.5	573	1253.76	598.642	-1.0665	down	1.90511e-05	0.00133256	-	GO:0042579//microbody	GO:0005496//steroid binding	GO:0006996//organelle organization;GO:0009062//fatty acid catabolic process;GO:0006869//lipid transport;GO:0010476//gibberellin mediated signaling pathway;GO:0006081//cellular aldehyde metabolic process;GO:0009685//gibberellin metabolic process;GO:0003006//developmental process involved in reproduction;GO:0044707	gi|565435555|ref|XP_006281327.1|/5.86892e-81/hypothetical protein CARUB_v10027381mg [Capsella rubella]
BnaA09g33340D	1584	1065.5	2333.5	1020.94	2319.68	1.18402	up	7.08412e-07	7.71322e-05	ko00230//Purine metabolism;ko04930//Type II diabetes mellitus;ko00710//Carbon fixation in photosynthetic organisms;ko01120//Microbial metabolism in diverse environments;ko01100//Metabolic pathways;ko00620//Pyruvate metabolism;ko01110//Biosynthesis of secondary metabolites;ko00010//Glycolysis / Gluconeogenesis;ko00730//Thiamine metabolism	GO:0044444//cytoplasmic part;GO:0016020//membrane	GO:0031420;GO:0016301//kinase activity	GO:0006796//phosphate-containing compound metabolic process;GO:0010038//response to metal ion;GO:0006091//generation of precursor metabolites and energy	gi|565466014|ref|XP_006290896.1|/0/hypothetical protein CARUB_v10017008mg [Capsella rubella]
BnaAnng11630D	846	3132.5	1279	3002.81	1278.22	-1.23218	down	4.63826e-07	5.4313e-05	-	GO:0005911//cell-cell junction;GO:0043231//intracellular membrane-bounded organelle;GO:0031225//anchored to membrane	GO:0005488//binding;GO:0005372//water transmembrane transporter activity	GO:0042044//fluid transport;GO:0001101//response to acid	gi|567217046|ref|XP_006412152.1|/0/hypothetical protein EUTSA_v10025940mg [Eutrema salsugineum]
BnaC05g28330D	669	2495	859	2397.93	873.426	-1.45703	down	3.51991e-09	7.21614e-07	-	-	-	-	gi|28141361|gb|AAO26329.1|/2.42205e-28/granule bound starch synthase [Brassica rapa subsp. pekinensis]
BnaA02g30780D	2583	2350	880	2254.11	939.867	-1.26203	down	1.5512e-06	0.000154219	-	GO:0005737//cytoplasm	-	-	gi|145335200|ref|NP_172173.2|/4.46864e-100/Insulinase (peptidase family M16) family protein [Arabidopsis thaliana]
BnaA03g27410D	2337	5805.5	1133	5543.4	1164.05	-2.25162	down	5.96123e-08	9.12468e-06	-	-	-	-	gi|297828580|ref|XP_002882172.1|/0/predicted protein [Arabidopsis lyrata subsp. lyrata]
BnaC06g25830D	1494	576.5	1343	556.62	1332.06	1.2589	up	0.000387888	0.0157715	ko01110//Biosynthesis of secondary metabolites;ko00062//Fatty acid elongation	GO:0043231//intracellular membrane-bounded organelle	GO:0004312//fatty acid synthase activity	GO:0016109;GO:0006732//coenzyme metabolic process;GO:0015992//proton transport;GO:0043479;GO:0009639//response to red or far red light;GO:0007275//multicellular organismal development;GO:0005976//polysaccharide metabolic process;GO:0009642//response to light intensity;GO:0006779//porphyrin-containing compound biosynthetic process;GO:0065008;GO:0045229//external encapsulating structure organizatio…	gi|567124251|ref|XP_006391129.1|/0/hypothetical protein EUTSA_v10018446mg [Eutrema salsugineum]
BnaC08g26740D	1185	1751	723	1680.24	721.119	-1.22035	down	2.12864e-06	0.000202393	ko00710//Carbon fixation in photosynthetic organisms;ko01100//Metabolic pathways	GO:0009526//plastid envelope;GO:0009532//plastid stroma;GO:0005576//extracellular region	GO:0050308//sugar-phosphatase activity	GO:0044093;GO:0042254//ribosome biogenesis;GO:0005985//sucrose metabolic process;GO:0006470//protein dephosphorylation;GO:0006996//organelle organization;GO:0010243//response to organic nitrogen;GO:0009767//photosynthetic electron transport chain;GO:0009626//plant-type hypersensitive response;GO:0009886//post-embryonic morphogenesis;GO:0009620//response to fungus;GO:0006090//pyruvate metabolic pr…	gi|619835283|gb|AHY18974.1|/0/sedoheptulose-1,7-bisphosphatase [Brassica rapa subsp. chinensis]
BnaAnng03490D	1605	2076	843	1982	829.641	-1.2564	down	0.00162383	0.0470725	ko00860//Porphyrin and chlorophyll metabolism;ko01110//Biosynthesis of secondary metabolites	GO:0031976;GO:0009528//plastid inner membrane	GO:0016703;GO:0051536//iron-sulfur cluster binding;GO:0043169//cation binding;GO:0016730//oxidoreductase activity, acting on iron-sulfur proteins as donors	GO:0006351//transcription, DNA-dependent;GO:0042742//defense response to bacterium;GO:0009668;GO:0090567;GO:0044710;GO:0016265//death;GO:0048869//cellular developmental process;GO:0009887//organ morphogenesis;GO:0006787	gi|89077585|gb|ABD60316.1|/0/chloroplast pheophorbide a oxygenase PaO2 [Brassica napus]
BnaC05g04860D	1158	1335.5	2664	1279.23	2682.17	1.06812	up	7.67146e-06	0.00062142	-	GO:0009536//plastid	-	-	gi|567154692|ref|XP_006417851.1|/0/hypothetical protein EUTSA_v10007958mg [Eutrema salsugineum]
BnaA08g01590D	438	1559	578.5	1497.69	580.265	-1.36796	down	1.57193e-07	2.11245e-05	ko01100//Metabolic pathways;ko00195//Photosynthesis	GO:0009522//photosystem I;GO:0009534//chloroplast thylakoid;GO:0009570//chloroplast stroma	-	GO:0006470//protein dephosphorylation;GO:0000097//sulfur amino acid biosynthetic process;GO:0006996//organelle organization;GO:0009767//photosynthetic electron transport chain;GO:0042254//ribosome biogenesis	gi|3914442|sp|O04006.1|PSAH_BRACM/5.06697e-72/RecName: Full=Photosystem I reaction center subunit VI, chloroplastic; Short=PSI-H; AltName: Full=Light-harvesting complex I 11 kDa protein; Flags: Precursor
BnaCnng05870D	1167	356	786.5	341.272	776.951	1.1869	up	7.24355e-05	0.00407711	-	-	GO:0016787//hydrolase activity;GO:0016836//hydro-lyase activity	GO:0006089//lactate metabolic process;GO:0016485//protein processing	gi|297828734|ref|XP_002882249.1|/0/hypothetical protein ARALYDRAFT_896249 [Arabidopsis lyrata subsp. lyrata]
BnaC06g34870D	981	93	355.5	89.2999	364.853	2.03058	up	1.76254e-08	3.09319e-06	ko01100//Metabolic pathways;ko01110//Biosynthesis of secondary metabolites;ko00901//Indole alkaloid biosynthesis	GO:0005911//cell-cell junction;GO:0009536//plastid;GO:0016020//membrane;GO:0005618//cell wall;GO:0044437	GO:0016843;GO:0046527//glucosyltransferase activity	GO:0015698//inorganic anion transport;GO:0007568//aging;GO:0009059//macromolecule biosynthetic process;GO:0005982//starch metabolic process;GO:0032958//inositol phosphate biosynthetic process;GO:0001101//response to acid;GO:0046942//carboxylic acid transport;GO:0009247//glycolipid biosynthetic process;GO:0006950//response to stress	gi|297842151|ref|XP_002888957.1|/0/strictosidine synthase family protein [Arabidopsis lyrata subsp. lyrata]
BnaC08g25790D	1095	2793	1146.5	2674.22	1122.04	-1.25299	down	6.76771e-07	7.43652e-05	ko04142//Lysosome	-	GO:0070011//peptidase activity, acting on L-amino acid peptides	GO:0016485//protein processing	gi|567186411|ref|XP_006403513.1|/0/hypothetical protein EUTSA_v10010475mg [Eutrema salsugineum]
BnaA03g08040D	2259	1197	2940	1150.48	2900.93	1.33428	up	6.87002e-05	0.00390835	ko00040//Pentose and glucuronate interconversions	GO:0031224//intrinsic to membrane	GO:0016837	GO:0060918//auxin transport;GO:0009719;GO:0071555//cell wall organization;GO:0043479;GO:0032535//regulation of cellular component size;GO:0048588//developmental cell growth;GO:0010073//meristem maintenance;GO:0006970//response to osmotic stress;GO:0005976//polysaccharide metabolic process;GO:0009826//unidimensional cell growth;GO:0034285;GO:0042546//cell wall biogenesis	gi|297848710|ref|XP_002892236.1|/0/pectate lyase family protein [Arabidopsis lyrata subsp. lyrata]
BnaA05g32130D	1641	443	144	424.492	142.148	-1.57834	down	3.2178e-06	0.000290957	-	GO:0031224//intrinsic to membrane;GO:0044437	GO:0005451//monovalent cation:hydrogen antiporter activity;GO:0005488//binding;GO:0046873//metal ion transmembrane transporter activity	GO:0048827//phyllome development;GO:0006814//sodium ion transport;GO:0055065//metal ion homeostasis;GO:0006625//protein targeting to peroxisome;GO:0010119//regulation of stomatal movement;GO:0006970//response to osmotic stress;GO:0071805//potassium ion transmembrane transport;GO:0010876//lipid localization;GO:0048193//Golgi vesicle transport;GO:0055067;GO:0015992//proton transport	gi|297833210|ref|XP_002884487.1|/0/hypothetical protein ARALYDRAFT_477785 [Arabidopsis lyrata subsp. lyrata]
BnaA05g33510D	1095	2463	879.5	2361.99	902.458	-1.38807	down	1.19673e-08	2.17283e-06	ko00330//Arginine and proline metabolism;ko00270//Cysteine and methionine metabolism;ko01100//Metabolic pathways	GO:0043231//intracellular membrane-bounded organelle	GO:0016831//carboxy-lyase activity;GO:0005488//binding	GO:0006575//cellular modified amino acid metabolic process;GO:0044272//sulfur compound biosynthetic process;GO:0010629//negative regulation of gene expression;GO:0006605//protein targeting;GO:0034285;GO:0009411//response to UV;GO:0032958//inositol phosphate biosynthetic process;GO:0006596//polyamine biosynthetic process;GO:0006950//response to stress;GO:0009699//phenylpropanoid biosynthetic proce…	gi|42766610|gb|AAS45435.1|/0/S-adenosylmethionine decarboxylase [Brassica juncea]
BnaA04g23490D	1395	2333	985.5	2236.48	994.848	-1.16868	down	2.09137e-06	0.000199127	ko03420//Nucleotide excision repair	GO:0009536//plastid	-	GO:0044767	gi|567215229|ref|XP_006411342.1|/0/hypothetical protein EUTSA_v10016615mg [Eutrema salsugineum]
BnaA01g29880D	480	1094.5	376.5	1048.64	391.209	-1.42251	down	7.63581e-08	1.12588e-05	-	-	-	GO:0050896//response to stimulus	gi|567199791|ref|XP_006407237.1|/2.91316e-96/hypothetical protein EUTSA_v10021681mg [Eutrema salsugineum]
BnaA06g12060D	2031	437	1265	418.829	1263.47	1.59296	up	1.25336e-09	2.81461e-07	ko03040//Spliceosome;ko04976//Bile secretion;ko02010//ABC transporters	GO:0005886//plasma membrane	GO:0032550;GO:0017111//nucleoside-triphosphatase activity;GO:0015604//organic phosphonate transmembrane transporter activity	GO:0006970//response to osmotic stress;GO:0001101//response to acid;GO:0044765;GO:0009154//purine ribonucleotide catabolic process	gi|567150504|ref|XP_006416662.1|/0/hypothetical protein EUTSA_v10006960mg [Eutrema salsugineum]
BnaAnng16520D	537	1644	602	1580.25	618.122	-1.35418	down	8.78029e-08	1.26726e-05	-	GO:0005911//cell-cell junction;GO:0016020//membrane;GO:0043231//intracellular membrane-bounded organelle	-	GO:0009725//response to hormone stimulus	gi|567201142|ref|XP_006407618.1|/1.82914e-92/hypothetical protein EUTSA_v10021627mg [Eutrema salsugineum]
BnaC05g13800D	2031	655	1679.5	628.89	1657.96	1.39853	up	1.91707e-05	0.00133956	ko03040//Spliceosome;ko04976//Bile secretion;ko02010//ABC transporters	GO:0005886//plasma membrane	GO:0032550;GO:0017111//nucleoside-triphosphatase activity;GO:0015604//organic phosphonate transmembrane transporter activity	GO:0006970//response to osmotic stress;GO:0001101//response to acid;GO:0044765;GO:0009154//purine ribonucleotide catabolic process	gi|567150504|ref|XP_006416662.1|/0/hypothetical protein EUTSA_v10006960mg [Eutrema salsugineum]
BnaAnng26270D	468	290	117.5	277.848	116.718	-1.25127	down	0.000774857	0.0269201	ko04141//Protein processing in endoplasmic reticulum	GO:0044424//intracellular part	-	GO:0000302//response to reactive oxygen species;GO:0009642//response to light intensity	gi|567206612|ref|XP_006409068.1|/6.63716e-88/hypothetical protein EUTSA_v10022886mg [Eutrema salsugineum]
BnaA09g04610D	582	986	368.5	945.648	374.24	-1.33734	down	1.03351e-06	0.000108715	-	GO:0043231//intracellular membrane-bounded organelle	-	-	gi|119720804|gb|ABL97972.1|/3.02333e-110/serine-rich protein [Brassica rapa]
BnaA02g25520D	1185	1211	2389	1162.26	2429.21	1.06355	up	1.20658e-05	0.000911178	-	GO:0031224//intrinsic to membrane	GO:0016491//oxidoreductase activity	GO:0044710;GO:0044707	gi|89257512|gb|ABD65002.1|/0/hypothetical protein 26.t00022 [Brassica oleracea]
BnaA03g25710D	696	2408	993	2309.72	1006.37	-1.19856	down	9.97769e-07	0.000105606	ko01100//Metabolic pathways;ko00195//Photosynthesis	GO:0009526//plastid envelope;GO:0034357;GO:0009534//chloroplast thylakoid;GO:0031224//intrinsic to membrane	GO:0015078//hydrogen ion transmembrane transporter activity;GO:0009055//electron carrier activity;GO:0051536//iron-sulfur cluster binding;GO:0043169//cation binding;GO:0052880	GO:0042254//ribosome biogenesis;GO:0006996//organelle organization;GO:0010243//response to organic nitrogen;GO:0022900//electron transport chain;GO:0019684//photosynthesis, light reaction;GO:0009626//plant-type hypersensitive response;GO:0009620//response to fungus;GO:0006605//protein targeting;GO:0042743//hydrogen peroxide metabolic process;GO:1990066;GO:0006007//glucose catabolic process;GO:000…	gi|297813975|ref|XP_002874871.1|/5.52418e-138/Rieske fes protein [Arabidopsis lyrata subsp. lyrata]
BnaA03g23890D	1014	165	550.5	158.967	561.826	1.8214	up	6.62182e-09	1.28426e-06	-	-	-	-	gi|567210278|ref|XP_006410042.1|/3.29323e-84/hypothetical protein EUTSA_v10017704mg [Eutrema salsugineum]
BnaA05g09680D	1146	589	1547.5	564.63	1524.33	1.4328	up	5.23675e-05	0.00315258	-	-	-	-	gi|567212186|ref|XP_006410551.1|/0/hypothetical protein EUTSA_v10016785mg [Eutrema salsugineum]
BnaA07g33970D	966	674.5	1388	646.167	1407.25	1.1229	up	1.17342e-05	0.000893058	-	-	-	GO:0009926//auxin polar transport;GO:0009755//hormone-mediated signaling pathway	gi|567120012|ref|XP_006390021.1|/3.06975e-173/hypothetical protein EUTSA_v10018841mg [Eutrema salsugineum]
BnaC05g00240D	2307	2329.5	1077	2227.45	1061	-1.06997	down	9.90045e-05	0.0052721	-	GO:0005576//extracellular region;GO:0030312//external encapsulating structure	GO:0004175//endopeptidase activity;GO:0005515//protein binding	GO:0016485//protein processing;GO:0044092//negative regulation of molecular function	gi|567156838|ref|XP_006418467.1|/0/hypothetical protein EUTSA_v10006878mg [Eutrema salsugineum]
BnaC08g33100D	1644	792	1591.5	761.138	1579.64	1.05337	up	2.79552e-05	0.00185466	ko01110//Biosynthesis of secondary metabolites;ko00062//Fatty acid elongation	GO:0043231//intracellular membrane-bounded organelle	GO:0016746//transferase activity, transferring acyl groups	GO:0009314//response to radiation;GO:0006631//fatty acid metabolic process;GO:0008544//epidermis development;GO:0006950//response to stress	gi|567205563|ref|XP_006408789.1|/0/hypothetical protein EUTSA_v10001951mg [Eutrema salsugineum]
BnaC05g13770D	804	3011	346.5	2863.21	349.435	-3.03454	down	0.00166375	0.0480461	-	GO:0000325//plant-type vacuole;GO:0000322;GO:0016020//membrane	GO:0005372//water transmembrane transporter activity	GO:0051234//establishment of localization;GO:0044248//cellular catabolic process	gi|15220848|ref|NP_173223.1|/2.0655e-142/beta-tonoplast intrinsic protein [Arabidopsis thaliana]
BnaA05g15190D	621	2039.5	777	1951.3	789.953	-1.30459	down	1.48983e-07	2.01004e-05	-	GO:0009532//plastid stroma;GO:0042579//microbody	-	GO:0000097//sulfur amino acid biosynthetic process;GO:0001101//response to acid;GO:0008380//RNA splicing;GO:0019758;GO:0050832//defense response to fungus	gi|567132803|ref|XP_006393061.1|/1.16605e-89/hypothetical protein EUTSA_v10011777mg [Eutrema salsugineum]
BnaAnng07180D	528	1705.5	783.5	1641.08	800.436	-1.03579	down	0.000743151	0.0260338	-	-	-	-	gi|567168510|ref|XP_006398400.1|/4.6385e-72/hypothetical protein EUTSA_v10001043mg [Eutrema salsugineum]
BnaA05g32330D	1035	1334	309	1274.63	313.935	-2.02154	down	1.28183e-09	2.85974e-07	-	GO:0043231//intracellular membrane-bounded organelle;GO:0044444//cytoplasmic part;GO:0016020//membrane	GO:0016628//oxidoreductase activity, acting on the CH-CH group of donors, NAD or NADP as acceptor;GO:0046914//transition metal ion binding	GO:0010038//response to metal ion;GO:0007010//cytoskeleton organization;GO:0014070//response to organic cyclic compound;GO:0046942//carboxylic acid transport;GO:0009404//toxin metabolic process;GO:0006928//cellular component movement;GO:0009664//plant-type cell wall organization;GO:0006812//cation transport;GO:0006950//response to stress;GO:0000904//cell morphogenesis involved in differentiation	gi|567203783|ref|XP_006408345.1|/0/hypothetical protein EUTSA_v10022339mg [Eutrema salsugineum]
BnaCnng23400D	810	121	275.5	116.692	272.405	1.22305	up	0.000659879	0.0237348	-	GO:0005911//cell-cell junction;GO:0005618//cell wall;GO:0043231//intracellular membrane-bounded organelle;GO:0044444//cytoplasmic part	-	GO:0000902//cell morphogenesis;GO:0009827//plant-type cell wall modification;GO:0000003//reproduction	gi|506484998|gb|AGM16372.1|/3.62668e-136/alpha-expansin-like protein 2 [Brassica rapa]
BnaA05g28450D	1896	921.5	439.5	882.305	438.139	-1.00989	down	0.000276627	0.0121056	ko00230//Purine metabolism;ko00564//Glycerophospholipid metabolism	GO:0043231//intracellular membrane-bounded organelle;GO:0019866//organelle inner membrane;GO:0044444//cytoplasmic part	GO:0016901//oxidoreductase activity, acting on the CH-OH group of donors, quinone or similar compound as acceptor;GO:0016899//oxidoreductase activity, acting on the CH-OH group of donors, oxygen as acceptor	GO:0006071//glycerol metabolic process;GO:0052646;GO:0022904//respiratory electron transport chain;GO:0019758;GO:0006006//glucose metabolic process;GO:0006812//cation transport	gi|567200997|ref|XP_006407577.1|/0/hypothetical protein EUTSA_v10020293mg [Eutrema salsugineum]
BnaAnng07990D	2766	776	282.5	742.031	276.237	-1.42557	down	1.66444e-06	0.000163025	ko04626//Plant-pathogen interaction	GO:0043231//intracellular membrane-bounded organelle;GO:0031224//intrinsic to membrane	GO:0046872//metal ion binding;GO:0016209//antioxidant activity;GO:0050664//oxidoreductase activity, acting on NAD(P)H, oxygen as acceptor	GO:0012501//programmed cell death;GO:0044710;GO:0009620//response to fungus;GO:0048878//chemical homeostasis;GO:0007165//signal transduction;GO:0042743//hydrogen peroxide metabolic process;GO:0006950//response to stress	gi|297791893|ref|XP_002863831.1|/0/hypothetical protein ARALYDRAFT_917612 [Arabidopsis lyrata subsp. lyrata]
BnaA06g08600D	660	996	316	954.265	333.836	-1.51525	down	1.34632e-08	2.41513e-06	ko00710//Carbon fixation in photosynthetic organisms;ko01100//Metabolic pathways;ko00620//Pyruvate metabolism;ko00630//Glyoxylate and dicarboxylate metabolism;ko01110//Biosynthesis of secondary metabolites;ko00020//Citrate cycle (TCA cycle);ko04964//Proximal tubule bicarbonate reclamation	GO:0009532//plastid stroma;GO:0044437;GO:0005911//cell-cell junction;GO:0005576//extracellular region;GO:0016020//membrane	GO:0016615//malate dehydrogenase activity	GO:0010038//response to metal ion;GO:0043648//dicarboxylic acid metabolic process;GO:0005975//carbohydrate metabolic process;GO:0006970//response to osmotic stress;GO:0009060//aerobic respiration	gi|567185504|ref|XP_006403260.1|/1.10243e-151/hypothetical protein EUTSA_v10003243mg [Eutrema salsugineum]
BnaC01g23800D	1122	1703.5	765	1632.71	777.805	-1.06979	down	1.90443e-05	0.00133256	ko01100//Metabolic pathways;ko00195//Photosynthesis	GO:0019867//outer membrane;GO:0009570//chloroplast stroma;GO:0009534//chloroplast thylakoid;GO:0031224//intrinsic to membrane;GO:0009523//photosystem II;GO:0005576//extracellular region	GO:0046872//metal ion binding;GO:0016491//oxidoreductase activity;GO:0008187//poly-pyrimidine tract binding	GO:0042254//ribosome biogenesis;GO:0006470//protein dephosphorylation;GO:0010243//response to organic nitrogen;GO:0009767//photosynthetic electron transport chain;GO:0006351//transcription, DNA-dependent;GO:0009626//plant-type hypersensitive response;GO:0030001//metal ion transport;GO:0042548//regulation of photosynthesis, light reaction;GO:0009620//response to fungus;GO:0048869//cellular develop…	gi|567188089|ref|XP_006403995.1|/0/hypothetical protein EUTSA_v10010535mg [Eutrema salsugineum]
BnaAnng34570D	528	2344.5	721	2245.06	734.069	-1.61277	down	9.23618e-11	2.51209e-08	ko01100//Metabolic pathways;ko00195//Photosynthesis	GO:0009523//photosystem II;GO:0009534//chloroplast thylakoid	-	GO:0006470//protein dephosphorylation;GO:0006996//organelle organization;GO:0042254//ribosome biogenesis;GO:0009765//photosynthesis, light harvesting	gi|297843164|ref|XP_002889463.1|/5.98335e-64/photosystem II family protein [Arabidopsis lyrata subsp. lyrata]
BnaC04g15710D	1419	5207	1024.5	4967.37	1034.59	-2.26343	down	1.11849e-05	0.000860846	-	GO:0005911//cell-cell junction	-	-	gi|567209645|ref|XP_006409876.1|/0/hypothetical protein EUTSA_v10017921mg [Eutrema salsugineum]
BnaA09g38190D	1203	247.5	64.5	236.512	65.6844	-1.84829	down	4.81394e-06	0.000412344	-	-	-	-	gi|567183273|ref|XP_006402638.1|/0/hypothetical protein EUTSA_v10006395mg [Eutrema salsugineum]
BnaC03g28410D	1086	110	489	106.651	498.919	2.22591	up	2.05089e-11	6.45208e-09	-	-	-	-	gi|567163078|ref|XP_006396946.1|/5.07909e-94/hypothetical protein EUTSA_v10029266mg [Eutrema salsugineum]
BnaC03g78270D	465	101.5	17.5	96.6526	17.2695	-2.48458	down	0.00115592	0.0366181	ko04141//Protein processing in endoplasmic reticulum	GO:0044424//intracellular part	-	GO:0044267//cellular protein metabolic process;GO:0000302//response to reactive oxygen species;GO:0009642//response to light intensity	gi|567131543|ref|XP_006392725.1|/1.66144e-79/hypothetical protein EUTSA_v10011844mg [Eutrema salsugineum]
BnaA07g07430D	744	1568.5	107.5	1500.46	126.522	-3.56795	down	7.66536e-28	1.86893e-24	-	-	-	-	-
BnaC01g24230D	858	604.5	1218	578.813	1206.76	1.05997	up	4.35084e-05	0.00271254	-	GO:0005911//cell-cell junction;GO:0031224//intrinsic to membrane	-	GO:0006631//fatty acid metabolic process;GO:0044767	gi|567159466|ref|XP_006419022.1|/1.8524e-165/hypothetical protein EUTSA_v10002614mg [Eutrema salsugineum]
BnaC05g46700D	1509	721.5	1399.5	691.668	1412.92	1.03053	up	4.73757e-05	0.00290849	ko00500//Starch and sucrose metabolism;ko01100//Metabolic pathways;ko00040//Pentose and glucuronate interconversions	GO:0009536//plastid	GO:0004553//hydrolase activity, hydrolyzing O-glycosyl compounds	GO:0044238//primary metabolic process	gi|567159891|ref|XP_006419138.1|/0/hypothetical protein EUTSA_v10002498mg [Eutrema salsugineum]
BnaA10g02240D	1413	6330.5	1067	6032.37	1140.26	-2.40336	down	0.000213225	0.00983542	-	-	-	GO:0048507//meristem development;GO:0009756//carbohydrate mediated signaling;GO:0032446//protein modification by small protein conjugation;GO:0009409//response to cold;GO:0009908//flower development;GO:0010876//lipid localization;GO:0009685//gibberellin metabolic process;GO:0009639//response to red or far red light;GO:0009737//response to abscisic acid stimulus	gi|461841|sp|P33522.1|CRU4_BRANA/0/RecName: Full=Cruciferin CRU4; AltName: Full=11S globulin; AltName: Full=12S storage protein; Contains: RecName: Full=Cruciferin CRU4 alpha chain; Contains: RecName: Full=Cruciferin CRU4 beta chain; Flags: Precursor
BnaC09g38470D	1152	1473	500.5	1407.8	519.445	-1.4384	down	8.3757e-07	9.00461e-05	ko00903//Limonene and pinene degradation;ko00642//Ethylbenzene degradation;ko00362//Benzoate degradation;ko00240//Pyrimidine metabolism;ko00051//Fructose and mannose metabolism;ko01120//Microbial metabolism in diverse environments;ko01100//Metabolic pathways;ko00627//Aminobenzoate degradation;ko00350//Tyrosine metabolism	-	GO:0004175//endopeptidase activity	GO:0016485//protein processing	gi|15239656|ref|NP_197413.1|/0/aspartyl protease family protein [Arabidopsis thaliana]
BnaC07g34510D	507	949	408.5	910.992	402.927	-1.17692	down	3.15099e-05	0.00205849	-	-	-	-	gi|89257662|gb|ABD65149.1|/1.66819e-88/hypothetical protein 40.t00027 [Brassica oleracea]
BnaC04g34390D	570	1233	478	1183.25	491.614	-1.26715	down	1.10546e-06	0.000114771	ko00710//Carbon fixation in photosynthetic organisms;ko01120//Microbial metabolism in diverse environments;ko01100//Metabolic pathways;ko00630//Glyoxylate and dicarboxylate metabolism	GO:0005840//ribosome;GO:0030312//external encapsulating structure;GO:0009532//plastid stroma;GO:0009526//plastid envelope;GO:0005576//extracellular region	GO:0016491//oxidoreductase activity;GO:0016831//carboxy-lyase activity	GO:0070271;GO:0015977//carbon fixation;GO:0043094;GO:0009639//response to red or far red light	gi|229893642|gb|ACQ90230.1|/1.18031e-121/virus-resistance protein [Brassica rapa subsp. chinensis]
BnaCnng53830D	957	1355	487.5	1296.79	502.8	-1.36689	down	1.07206e-07	1.52012e-05	-	GO:0043231//intracellular membrane-bounded organelle	GO:0016788//hydrolase activity, acting on ester bonds;GO:0003677//DNA binding	GO:0009620//response to fungus;GO:0032446//protein modification by small protein conjugation;GO:0016575//histone deacetylation;GO:0006351//transcription, DNA-dependent	gi|567121096|ref|XP_006390311.1|/0/hypothetical protein EUTSA_v10018837mg [Eutrema salsugineum]
BnaA10g09880D	1281	2110	976.5	2018.45	954.55	-1.08035	down	0.000132386	0.00664052	-	GO:0030312//external encapsulating structure;GO:0031225//anchored to membrane	-	GO:0022622//root system development	gi|297796451|ref|XP_002866110.1|/0/hypothetical protein ARALYDRAFT_495659 [Arabidopsis lyrata subsp. lyrata]
BnaC05g02160D	1374	9221	831	8778	868.118	-3.33793	down	8.57623e-05	0.00470266	-	-	-	GO:0048507//meristem development;GO:0009756//carbohydrate mediated signaling;GO:0032446//protein modification by small protein conjugation;GO:0009409//response to cold;GO:0009908//flower development;GO:0010876//lipid localization;GO:0009685//gibberellin metabolic process;GO:0009639//response to red or far red light;GO:0009737//response to abscisic acid stimulus	gi|461841|sp|P33522.1|CRU4_BRANA/0/RecName: Full=Cruciferin CRU4; AltName: Full=11S globulin; AltName: Full=12S storage protein; Contains: RecName: Full=Cruciferin CRU4 alpha chain; Contains: RecName: Full=Cruciferin CRU4 beta chain; Flags: Precursor
BnaA02g27130D	1635	789	1571	755.87	1618.86	1.09877	up	1.97973e-05	0.0013777	ko04974//Protein digestion and absorption	GO:0043231//intracellular membrane-bounded organelle;GO:0031224//intrinsic to membrane	GO:0015179//L-amino acid transmembrane transporter activity;GO:0016405//CoA-ligase activity;GO:0005310//dicarboxylic acid transmembrane transporter activity;GO:0008324//cation transmembrane transporter activity	GO:0040007//growth;GO:0006835//dicarboxylic acid transport;GO:0015698//inorganic anion transport;GO:0015807//L-amino acid transport;GO:0016129;GO:0001101//response to acid;GO:0000041//transition metal ion transport;GO:0048528//post-embryonic root development;GO:0010053//root epidermal cell differentiation;GO:0009267//cellular response to starvation	gi|567168855|ref|XP_006398501.1|/0/hypothetical protein EUTSA_v10000857mg [Eutrema salsugineum]
BnaC04g45790D	354	3875.5	436.5	3693.13	439.336	-3.07145	down	1.44033e-05	0.00105957	-	GO:0005618//cell wall;GO:0031976;GO:0005576//extracellular region;GO:0016020//membrane	GO:0005515//protein binding	GO:0008219//cell death;GO:0015914//phospholipid transport;GO:0006950//response to stress	gi|2497739|sp|Q42642.1|NLTPB_BRAOT/5.54961e-83/RecName: Full=Non-specific lipid-transfer protein B; Short=LTP B; AltName: Full=Wax-associated protein 9B; Flags: Precursor
BnaC07g19940D	789	1293.5	571.5	1239.36	576.087	-1.10524	down	2.39999e-05	0.00162378	-	GO:0009534//chloroplast thylakoid	GO:0001071//nucleic acid binding transcription factor activity	GO:0019684//photosynthesis, light reaction;GO:0009639//response to red or far red light;GO:0006351//transcription, DNA-dependent;GO:0006779//porphyrin-containing compound biosynthetic process;GO:0006412//translation;GO:0006007//glucose catabolic process;GO:0006090//pyruvate metabolic process;GO:0009668;GO:0009886//post-embryonic morphogenesis;GO:0048869//cellular developmental process;GO:0009658/…	gi|30695110|ref|NP_199522.2|/8.30129e-120/chlorophyll A-B binding family protein [Arabidopsis thaliana]
BnaA07g30640D	798	4121.5	718	3928.17	751.679	-2.38567	down	0.000126659	0.00641929	-	GO:0031224//intrinsic to membrane;GO:0000325//plant-type vacuole;GO:0000322	GO:0005372//water transmembrane transporter activity	GO:0051234//establishment of localization;GO:0044248//cellular catabolic process	gi|565488475|ref|XP_006301877.1|/9.14019e-152/hypothetical protein CARUB_v10022350mg [Capsella rubella]
BnaA02g34280D	2337	1637.5	796	1568.38	783.472	-1.00132	down	0.000133329	0.006678	ko00500//Starch and sucrose metabolism;ko00520//Amino sugar and nucleotide sugar metabolism;ko01100//Metabolic pathways	GO:0005576//extracellular region;GO:0030312//external encapsulating structure	GO:0015926//glucosidase activity	GO:0000272//polysaccharide catabolic process	gi|567137086|ref|XP_006394136.1|/0/hypothetical protein EUTSA_v10003678mg [Eutrema salsugineum]
BnaA02g02290D	780	390.5	1018	376.187	1036.55	1.46226	up	7.2481e-08	1.08274e-05	ko00910//Nitrogen metabolism	GO:0005576//extracellular region;GO:0009532//plastid stroma;GO:0009534//chloroplast thylakoid;GO:0009526//plastid envelope	GO:0046914//transition metal ion binding;GO:0016836//hydro-lyase activity	GO:0009696//salicylic acid metabolic process;GO:0006089//lactate metabolic process;GO:0006007//glucose catabolic process;GO:0009755//hormone-mediated signaling pathway;GO:0009617//response to bacterium;GO:0042743//hydrogen peroxide metabolic process;GO:0006605//protein targeting;GO:0010118//stomatal movement;GO:0050832//defense response to fungus;GO:0006091//generation of precursor metabolites an…	gi|42573371|ref|NP_974782.1|/9.37623e-174/carbonic anhydrase 2 [Arabidopsis thaliana]
BnaA04g22990D	1131	435	976	418.071	980.206	1.22934	up	4.05009e-06	0.000356763	-	-	-	-	gi|297827555|ref|XP_002881660.1|/0/nodulin MtN21 family protein [Arabidopsis lyrata subsp. lyrata]
BnaCnng08590D	810	2087	863	1997.06	886.402	-1.17184	down	1.4456e-06	0.00014513	-	GO:0043231//intracellular membrane-bounded organelle	-	GO:0010087//phloem or xylem histogenesis;GO:0044260	gi|567156590|ref|XP_006418401.1|/2.41061e-159/hypothetical protein EUTSA_v10008506mg [Eutrema salsugineum]
BnaC04g40760D	1143	2781	783	2663.12	764.581	-1.80038	down	1.92979e-12	7.12125e-10	ko01040//Biosynthesis of unsaturated fatty acids	GO:0031224//intrinsic to membrane;GO:0042175//nuclear outer membrane-endoplasmic reticulum membrane network;GO:0043231//intracellular membrane-bounded organelle	GO:0016705//oxidoreductase activity, acting on paired donors, with incorporation or reduction of molecular oxygen	GO:0006633//fatty acid biosynthetic process;GO:0009628//response to abiotic stimulus	gi|386656017|gb|AFJ19037.1|/0/fatty acid desaturase BnaC.FAD3.b [Brassica napus]
BnaCnng24500D	972	897	324.5	860.138	339.661	-1.34047	down	6.7529e-07	7.43559e-05	-	GO:0009536//plastid	-	GO:0009648//photoperiodism	gi|567147689|ref|XP_006415870.1|/0/hypothetical protein EUTSA_v10008210mg [Eutrema salsugineum]
BnaA06g40610D	1398	510.5	2651.5	491.455	2583.72	2.39432	up	6.60968e-05	0.00380464	ko00624//Polycyclic aromatic hydrocarbon degradation;ko00903//Limonene and pinene degradation;ko00073//Cutin, suberine and wax biosynthesis;ko01120//Microbial metabolism in diverse environments;ko01100//Metabolic pathways;ko00627//Aminobenzoate degradation;ko00945//Stilbenoid, diarylheptanoid and gingerol biosynthesis;ko00363//Bisphenol degradation;ko01110//Biosynthesis of secondary metabolites	GO:0043231//intracellular membrane-bounded organelle	GO:0046872//metal ion binding;GO:0016713	GO:0009058//biosynthetic process	gi|15218645|ref|NP_176713.1|/0/cytochrome P450, family 96, subfamily A, polypeptide 3 [Arabidopsis thaliana]
BnaC05g30740D	1416	1994	798.5	1906.71	790.481	-1.27028	down	7.03346e-07	7.6703e-05	-	GO:0016020//membrane	-	GO:0015833//peptide transport	gi|15233123|ref|NP_188804.1|/0/nitrate transporter 1.3 [Arabidopsis thaliana]
BnaC07g46180D	1488	3777	982	3607.62	979.023	-1.88163	down	3.32067e-07	4.07725e-05	-	-	-	-	gi|567216684|ref|XP_006411971.1|/0/hypothetical protein EUTSA_v10024697mg [Eutrema salsugineum]
BnaA09g37300D	399	856.5	359.5	821.65	378.866	-1.11684	down	2.36728e-05	0.00160966	ko04130//SNARE interactions in vesicular transport	GO:0016020//membrane;GO:0043231//intracellular membrane-bounded organelle	GO:0005515//protein binding;GO:0022892	GO:0016482//cytoplasmic transport	gi|567183841|ref|XP_006402802.1|/1.30997e-77/hypothetical protein EUTSA_v10006315mg [Eutrema salsugineum]
BnaC04g34480D	477	751	291.5	719.188	297.529	-1.27334	down	7.46688e-06	0.000608293	ko04626//Plant-pathogen interaction	GO:0043231//intracellular membrane-bounded organelle;GO:0016020//membrane	GO:0046872//metal ion binding	GO:0009642//response to light intensity;GO:0006952//defense response;GO:0010038//response to metal ion;GO:0000302//response to reactive oxygen species;GO:0009908//flower development;GO:0009725//response to hormone stimulus;GO:0043200//response to amino acid stimulus;GO:0048571//long-day photoperiodism;GO:0051171//regulation of nitrogen compound metabolic process;GO:0009605//response to external s…	gi|567194732|ref|XP_006405836.1|/2.04995e-98/hypothetical protein EUTSA_v10027972mg [Eutrema salsugineum]
BnaA06g38550D	501	1458.5	638	1400.23	626.403	-1.16051	down	1.4475e-05	0.00106144	ko00195//Photosynthesis	GO:0009532//plastid stroma;GO:0009534//chloroplast thylakoid;GO:0044436	GO:0046914//transition metal ion binding	GO:0034285;GO:0006470//protein dephosphorylation;GO:0009639//response to red or far red light;GO:0006996//organelle organization;GO:0009767//photosynthetic electron transport chain;GO:0006351//transcription, DNA-dependent;GO:0030001//metal ion transport;GO:0055076//transition metal ion homeostasis;GO:0009642//response to light intensity;GO:0043479;GO:0006873//cellular ion homeostasis;GO:0042743//…	gi|312281933|dbj|BAJ33832.1|/3.19582e-83/unnamed protein product [Thellungiella halophila]
BnaA01g32920D	1008	387	833.5	370.683	832.277	1.16688	up	1.78769e-05	0.0012726	-	GO:0016020//membrane;GO:0044424//intracellular part	GO:0017016//Ras GTPase binding	-	gi|297832882|ref|XP_002884323.1|/0/regulator of chromosome condensation family protein [Arabidopsis lyrata subsp. lyrata]
BnaA07g05600D	447	146.5	23.5	140.119	21.9613	-2.67362	down	1.63048e-06	0.00016062	-	GO:0031981//nuclear lumen	GO:0003712//transcription cofactor activity;GO:0001071//nucleic acid binding transcription factor activity;GO:0003677//DNA binding	GO:0009642//response to light intensity;GO:0000160//two-component signal transduction system (phosphorelay);GO:0001101//response to acid;GO:0044267//cellular protein metabolic process;GO:0000302//response to reactive oxygen species;GO:0033554//cellular response to stress;GO:0009725//response to hormone stimulus;GO:0010556;GO:0006351//transcription, DNA-dependent	gi|15230125|ref|NP_189093.1|/4.11038e-93/multiprotein-bridging factor 1c [Arabidopsis thaliana]
BnaAnng19090D	1596	1474.5	496	1410.38	547.329	-1.36561	down	0.00122107	0.0381866	ko00860//Porphyrin and chlorophyll metabolism;ko01100//Metabolic pathways;ko01110//Biosynthesis of secondary metabolites	GO:0034357;GO:0009528//plastid inner membrane	GO:0046914//transition metal ion binding;GO:0016703;GO:0051536//iron-sulfur cluster binding	GO:0006351//transcription, DNA-dependent;GO:0006779//porphyrin-containing compound biosynthetic process;GO:0048869//cellular developmental process;GO:0009887//organ morphogenesis;GO:0000097//sulfur amino acid biosynthetic process	gi|567135283|ref|XP_006393724.1|/0/hypothetical protein EUTSA_v10011377mg [Eutrema salsugineum]
BnaCnng03410D	978	251	765.5	241.297	747.484	1.63123	up	0.000961808	0.0316895	ko00903//Limonene and pinene degradation;ko00260//Glycine, serine and threonine metabolism;ko00362//Benzoate degradation;ko00051//Fructose and mannose metabolism;ko00591//Linoleic acid metabolism;ko00860//Porphyrin and chlorophyll metabolism;ko00680//Methane metabolism;ko01120//Microbial metabolism in diverse environments;ko01100//Metabolic pathways;ko00626//Naphthalene degradation;ko02020//Two-c…	-	GO:0003824//catalytic activity	GO:0000904//cell morphogenesis involved in differentiation;GO:0044710	gi|18413950|ref|NP_568102.1|/0/NAD(P)-binding Rossmann-fold superfamily protein [Arabidopsis thaliana]
BnaA01g15010D	528	384	1421.5	369.197	1444.98	1.96859	up	1.45552e-13	6.5805e-11	-	GO:0031224//intrinsic to membrane	-	-	gi|567219274|ref|XP_006413266.1|/8.75028e-108/hypothetical protein EUTSA_v10026381mg [Eutrema salsugineum]
BnaA03g59920D	1536	3752	856.5	3579.74	869.7	-2.04127	down	2.39059e-05	0.00162067	-	GO:0043231//intracellular membrane-bounded organelle;GO:0005911//cell-cell junction;GO:0044444//cytoplasmic part	GO:0004175//endopeptidase activity	GO:0048731;GO:0006996//organelle organization;GO:0010038//response to metal ion;GO:0006091//generation of precursor metabolites and energy;GO:0006605//protein targeting;GO:0006970//response to osmotic stress;GO:0016485//protein processing;GO:0042044//fluid transport	gi|297837199|ref|XP_002886481.1|/0/aspartyl protease family protein [Arabidopsis lyrata subsp. lyrata]
BnaC02g40310D	1056	155	1016.5	148.678	985.656	2.72889	up	0.000120113	0.00613306	ko05169//Epstein-Barr virus infection;ko05168//Herpes simplex infection	GO:0005911//cell-cell junction;GO:0031224//intrinsic to membrane;GO:0009536//plastid	-	GO:0030001//metal ion transport	gi|297808655|ref|XP_002872211.1|/0/hypothetical protein ARALYDRAFT_489472 [Arabidopsis lyrata subsp. lyrata]
BnaAnng06380D	975	916	278.5	877.203	278.984	-1.65273	down	7.47104e-09	1.40893e-06	-	-	GO:0003676//nucleic acid binding;GO:0001071//nucleic acid binding transcription factor activity	GO:0044707;GO:0006351//transcription, DNA-dependent	gi|567171461|ref|XP_006399249.1|/0/hypothetical protein EUTSA_v10014081mg [Eutrema salsugineum]
BnaC02g19120D	561	94	264	90.7232	270.021	1.57353	up	3.21728e-05	0.00208187	-	-	-	-	gi|565437514|ref|XP_006281954.1|/2.58909e-27/hypothetical protein CARUB_v10028167mg [Capsella rubella]
BnaC06g29160D	2082	963	430.5	922.634	429.115	-1.10439	down	6.71232e-05	0.00383783	ko00260//Glycine, serine and threonine metabolism;ko01100//Metabolic pathways;ko00630//Glyoxylate and dicarboxylate metabolism;ko01110//Biosynthesis of secondary metabolites	GO:0009536//plastid;GO:0005576//extracellular region	GO:0000166//nucleotide binding;GO:0016616//oxidoreductase activity, acting on the CH-OH group of donors, NAD or NADP as acceptor;GO:0008187//poly-pyrimidine tract binding	GO:0044257//cellular protein catabolic process;GO:0009853//photorespiration;GO:0009639//response to red or far red light;GO:0009414//response to water deprivation;GO:0009767//photosynthetic electron transport chain;GO:0006996//organelle organization;GO:0000097//sulfur amino acid biosynthetic process;GO:0006470//protein dephosphorylation;GO:0042254//ribosome biogenesis	gi|567124492|ref|XP_006391194.1|/0/hypothetical protein EUTSA_v10018534mg [Eutrema salsugineum]
BnaA08g11560D	291	1942.5	384	1861.36	387.354	-2.26463	down	1.0847e-17	9.61696e-15	-	-	-	GO:0009987//cellular process;GO:0048507//meristem development;GO:0006950//response to stress;GO:0007389//pattern specification process	gi|565440470|ref|XP_006282860.1|/4.27879e-32/hypothetical protein CARUB_v10006836mg [Capsella rubella]
BnaA09g24780D	1803	920.5	2542.5	883.318	2508.77	1.50597	up	8.71064e-06	0.000694694	-	GO:0043231//intracellular membrane-bounded organelle	GO:0016741	GO:0008152//metabolic process	gi|567145580|ref|XP_006415288.1|/0/hypothetical protein EUTSA_v10007126mg [Eutrema salsugineum]
BnaA05g03450D	1065	114.5	330.5	109.703	334.159	1.60694	up	5.5246e-06	0.000468514	-	-	-	-	gi|567210282|ref|XP_006410043.1|/2.2207e-91/hypothetical protein EUTSA_v10017616mg [Eutrema salsugineum]
BnaA06g40340D	528	89.5	225	86.6736	229.762	1.40648	up	0.000326272	0.0137377	-	-	GO:0004857//enzyme inhibitor activity	-	gi|567168470|ref|XP_006398388.1|/1.88885e-57/hypothetical protein EUTSA_v10001199mg [Eutrema salsugineum]
BnaA09g07630D	264	850	254	819.139	253.389	-1.69275	down	0.000926571	0.0307811	-	GO:0043231//intracellular membrane-bounded organelle	-	-	gi|565436786|ref|XP_006281717.1|/4.26357e-36/hypothetical protein CARUB_v10027873mg [Capsella rubella]
BnaC06g26190D	2670	135.5	428.5	129.753	436.19	1.74919	up	1.6056e-07	2.14503e-05	ko00592//alpha-Linolenic acid metabolism;ko00591//Linoleic acid metabolism;ko01100//Metabolic pathways	GO:0009532//plastid stroma;GO:0009534//chloroplast thylakoid;GO:0009526//plastid envelope	GO:0046914//transition metal ion binding;GO:0016702//oxidoreductase activity, acting on single donors with incorporation of molecular oxygen, incorporation of two atoms of oxygen	GO:0016109;GO:0006732//coenzyme metabolic process;GO:0009414//response to water deprivation;GO:0006779//porphyrin-containing compound biosynthetic process;GO:0051707//response to other organism;GO:0006090//pyruvate metabolic process;GO:0005984//disaccharide metabolic process;GO:0006753//nucleoside phosphate metabolic process;GO:0006633//fatty acid biosynthetic process;GO:0006996//organelle organi…	gi|27372775|gb|AAO03559.1|/0/lipoxygenase 2 [Brassica napus]
BnaA06g05020D	864	613	1244.5	588.371	1272.1	1.11242	up	2.09451e-05	0.00144141	ko05145//Toxoplasmosis;ko04626//Plant-pathogen interaction	GO:0043231//intracellular membrane-bounded organelle	GO:0032550;GO:0004672//protein kinase activity	GO:0006351//transcription, DNA-dependent;GO:0006796//phosphate-containing compound metabolic process;GO:0010243//response to organic nitrogen;GO:0009247//glycolipid biosynthetic process;GO:0006464//cellular protein modification process;GO:0009314//response to radiation;GO:0009267//cellular response to starvation	gi|565495692|ref|XP_006305485.1|/0/hypothetical protein CARUB_v10009932mg [Capsella rubella]
BnaC04g39100D	915	4182.5	1378	4015.55	1342.41	-1.58077	down	2.07861e-10	5.25564e-08	-	-	-	-	gi|593330075|ref|XP_007138464.1|/2.45211e-23/hypothetical protein PHAVU_009G211300g, partial [Phaseolus vulgaris]
BnaA06g22110D	2082	370.5	795.5	354.566	789.258	1.15444	up	2.25993e-05	0.00154745	-	GO:0031225//anchored to membrane	GO:0016614//oxidoreductase activity, acting on CH-OH group of donors;GO:0048037//cofactor binding	GO:0044710;GO:0044238//primary metabolic process	gi|567137973|ref|XP_006394367.1|/0/hypothetical protein EUTSA_v10003739mg [Eutrema salsugineum]
BnaA09g34480D	1686	1404.5	579.5	1345.93	590.982	-1.18742	down	3.65471e-06	0.000326133	ko04075//Plant hormone signal transduction	GO:0031461//cullin-RING ubiquitin ligase complex;GO:0009536//plastid;GO:0043073//germ cell nucleus	GO:0005488//binding	GO:0043161//proteasomal ubiquitin-dependent protein catabolic process;GO:0048229//gametophyte development;GO:0006260//DNA replication;GO:0007067//mitosis;GO:0009791//post-embryonic development	gi|567186541|ref|XP_006403551.1|/0/hypothetical protein EUTSA_v10010227mg [Eutrema salsugineum]
BnaA10g08760D	1605	999	468.5	956.423	473.861	-1.01318	down	0.000162312	0.007881	ko00860//Porphyrin and chlorophyll metabolism;ko01100//Metabolic pathways;ko01110//Biosynthesis of secondary metabolites	GO:0034357;GO:0009528//plastid inner membrane	GO:0046914//transition metal ion binding;GO:0016703;GO:0051536//iron-sulfur cluster binding	GO:0006351//transcription, DNA-dependent;GO:0006779//porphyrin-containing compound biosynthetic process;GO:0048869//cellular developmental process;GO:0009887//organ morphogenesis;GO:0000097//sulfur amino acid biosynthetic process	gi|567135283|ref|XP_006393724.1|/0/hypothetical protein EUTSA_v10011377mg [Eutrema salsugineum]
BnaCnng03960D	1827	2496	752.5	2388.22	748.463	-1.67393	down	3.6816e-11	1.10235e-08	ko01100//Metabolic pathways;ko00380//Tryptophan metabolism;ko01110//Biosynthesis of secondary metabolites;ko00010//Glycolysis / Gluconeogenesis	GO:0009536//plastid	GO:0046872//metal ion binding;GO:0019842//vitamin binding	GO:0006950//response to stress	gi|567169330|ref|XP_006398630.1|/0/hypothetical protein EUTSA_v10013008mg [Eutrema salsugineum]
BnaC07g23590D	1317	1557	635	1495.75	653.344	-1.19496	down	2.01714e-06	0.000193136	-	GO:0043231//intracellular membrane-bounded organelle	GO:0016740//transferase activity	-	gi|565466520|ref|XP_006291140.1|/0/hypothetical protein CARUB_v10017256mg, partial [Capsella rubella]
BnaA07g03370D	1563	331	728	316.317	731.336	1.20916	up	1.81669e-05	0.00128787	-	GO:0031224//intrinsic to membrane	GO:0016491//oxidoreductase activity;GO:0022857//transmembrane transporter activity	GO:0044765;GO:0044763	gi|297836842|ref|XP_002886303.1|/0/hypothetical protein ARALYDRAFT_480914 [Arabidopsis lyrata subsp. lyrata]
BnaA06g16330D	870	2210.5	888.5	2121.68	889.539	-1.25408	down	5.81855e-07	6.59835e-05	-	GO:0031224//intrinsic to membrane	GO:0015154	GO:0015766	gi|567188849|ref|XP_006404221.1|/0/hypothetical protein EUTSA_v10010591mg [Eutrema salsugineum]
BnaA06g35660D	4188	964.5	434.5	924.804	445.201	-1.05469	down	7.64229e-05	0.00426245	-	-	-	-	gi|334188236|ref|NP_199513.2|/0/uncharacterized protein [Arabidopsis thaliana]
BnaC09g08190D	1092	2415.5	1000	2320.11	1015.21	-1.19241	down	1.10395e-06	0.000114771	ko01100//Metabolic pathways;ko00195//Photosynthesis	GO:0005576//extracellular region;GO:0044436;GO:0009532//plastid stroma;GO:0009534//chloroplast thylakoid;GO:0009526//plastid envelope	GO:0009055//electron carrier activity;GO:0016731;GO:0008187//poly-pyrimidine tract binding	GO:0009696//salicylic acid metabolic process;GO:0009620//response to fungus;GO:0006007//glucose catabolic process;GO:0009755//hormone-mediated signaling pathway;GO:0009617//response to bacterium;GO:0042743//hydrogen peroxide metabolic process;GO:0006605//protein targeting;GO:0009767//photosynthetic electron transport chain;GO:0010243//response to organic nitrogen;GO:0006996//organelle organizatio…	gi|567135905|ref|XP_006393807.1|/0/hypothetical protein EUTSA_v10004465mg [Eutrema salsugineum]
BnaC08g35090D	933	405.5	828	389.507	838.904	1.10686	up	5.5638e-05	0.0033115	-	GO:0043231//intracellular membrane-bounded organelle	GO:0001071//nucleic acid binding transcription factor activity;GO:0003677//DNA binding	GO:0009414//response to water deprivation;GO:0006351//transcription, DNA-dependent;GO:0042743//hydrogen peroxide metabolic process;GO:0009648//photoperiodism;GO:0006970//response to osmotic stress;GO:0048506;GO:0009738//abscisic acid mediated signaling pathway;GO:0016049//cell growth	gi|37911268|gb|AAR04932.1|/2.13257e-147/homeodomain-leucine zipper protein [Brassica napus]
BnaC04g19410D	1536	2648	874	2529.91	884.205	-1.51663	down	1.06343e-06	0.000111347	-	GO:0043231//intracellular membrane-bounded organelle;GO:0005911//cell-cell junction;GO:0044444//cytoplasmic part	GO:0004175//endopeptidase activity	GO:0048731;GO:0006996//organelle organization;GO:0010038//response to metal ion;GO:0006091//generation of precursor metabolites and energy;GO:0006605//protein targeting;GO:0006970//response to osmotic stress;GO:0016485//protein processing;GO:0042044//fluid transport	gi|297837199|ref|XP_002886481.1|/0/aspartyl protease family protein [Arabidopsis lyrata subsp. lyrata]
BnaC01g20350D	684	1007	471.5	965.466	478.367	-1.01311	down	0.000153465	0.00751124	-	GO:0009526//plastid envelope;GO:0009534//chloroplast thylakoid	-	GO:0006007//glucose catabolic process;GO:0005984//disaccharide metabolic process;GO:0005982//starch metabolic process;GO:0044767;GO:0044093	gi|567218824|ref|XP_006413041.1|/1.95216e-127/hypothetical protein EUTSA_v10026171mg [Eutrema salsugineum]
BnaA01g04850D	1488	2538.5	795	2434.19	874.869	-1.4763	down	3.05241e-05	0.00200367	-	GO:0043231//intracellular membrane-bounded organelle	GO:0046872//metal ion binding	-	gi|567217780|ref|XP_006412519.1|/0/hypothetical protein EUTSA_v10024993mg [Eutrema salsugineum]
BnaA09g04280D	1053	350.5	1376	336.518	1404.09	2.06088	up	2.14368e-14	1.10034e-11	ko05169//Epstein-Barr virus infection;ko05168//Herpes simplex infection	GO:0005911//cell-cell junction;GO:0031224//intrinsic to membrane;GO:0009536//plastid	-	GO:0030001//metal ion transport	gi|567139747|ref|XP_006394872.1|/0/hypothetical protein EUTSA_v10004500mg [Eutrema salsugineum]
BnaA04g20380D	918	1671	505	1596.89	509.357	-1.64851	down	2.80335e-08	4.64512e-06	-	GO:0005911//cell-cell junction;GO:0030312//external encapsulating structure	GO:0000166//nucleotide binding;GO:0016616//oxidoreductase activity, acting on the CH-OH group of donors, NAD or NADP as acceptor	GO:0000741//karyogamy;GO:0003006//developmental process involved in reproduction;GO:0045229//external encapsulating structure organization;GO:0022610;GO:0007015//actin filament organization;GO:0044710;GO:0000904//cell morphogenesis involved in differentiation;GO:0010053//root epidermal cell differentiation	gi|567212492|ref|XP_006410631.1|/0/hypothetical protein EUTSA_v10016496mg [Eutrema salsugineum]
BnaA07g26770D	1377	925	384.5	885.279	385.024	-1.20118	down	1.58149e-05	0.00114249	ko00260//Glycine, serine and threonine metabolism;ko01100//Metabolic pathways;ko00630//Glyoxylate and dicarboxylate metabolism;ko01110//Biosynthesis of secondary metabolites	GO:0009536//plastid;GO:0005576//extracellular region	GO:0000166//nucleotide binding;GO:0016616//oxidoreductase activity, acting on the CH-OH group of donors, NAD or NADP as acceptor;GO:0008187//poly-pyrimidine tract binding	GO:0044257//cellular protein catabolic process;GO:0009853//photorespiration;GO:0009639//response to red or far red light;GO:0009414//response to water deprivation;GO:0009767//photosynthetic electron transport chain;GO:0006996//organelle organization;GO:0000097//sulfur amino acid biosynthetic process;GO:0006470//protein dephosphorylation;GO:0042254//ribosome biogenesis	gi|567124492|ref|XP_006391194.1|/0/hypothetical protein EUTSA_v10018534mg [Eutrema salsugineum]
[truncated: 1,670 more rows]

## Sheet: Table S10
Table S10. DEG IDs of samples treated with E and G
GeneID	length	ReadsMeanE	ReadsMeanG	baseMeanE	baseMeanG	log2Ratio(G/E)	Up-Down-Regulation(G/E)	P-value	FDR	Pathway	GO Component	GO Function	GO Process	Blast nr
[truncated: 2,037 more rows]

[truncated: 11 more sheets: Table S11, Table 12, Table S13, Table S14, Table S15, Table S16, Table S17, Table S18, Table S19, Table S20, Table S21]
